# Supplementary material for: An 18-gene signature of recurrence-associated endothelial cells predicts tumor progression and castration resistance in prostate cancer
Source: Br J Cancer. 2024 Jul 12;131(5):870–82. doi: 10.1038/s41416-024-02761-0 (PMC11369112; doi:10.1038/s41416-024-02761-0)
Supplement: Supplementary file 3 — Supplementary Table11 [file 41416_2024_2761_MOESM3_ESM.xlsx]

## Sheet: Table S11
Table S11 Results of a meta-analysis of differential gene analyses between RAECsig-high and RAECsig-low groups
Gene	randomSummary	randomCi.lb	randomCi.ub	randomP
COMP	1.4609	0.31209	2.60971	0.0126877
COL10A1	0.942604	0.238634	1.64657	0.00868123
CST2	0.877694	0.314897	1.44049	0.00223857
CDC20	0.864424	0.280611	1.44824	0.00370756
COL1A1	0.846063	0.0801263	1.612	0.0303877
UBE2C	0.781613	0.270785	1.29244	0.00270937
SSTR1	0.770661	0.201374	1.33995	0.00797182
MMP11	0.761271	0.282148	1.24039	0.00184472
GABRD	0.75607	0.085326	1.42681	0.0271543
ARHGDIG	0.74231	0.29139	1.19323	0.00125306
ZNF467	0.719024	0.391656	1.04639	1.67118e-05
FOXS1	0.711979	0.174888	1.24907	0.00937216
CBX2	0.711791	0.165843	1.25774	0.0106083
IGSF21	0.708104	0.16252	1.25369	0.0109652
APOE	0.705189	0.138018	1.27236	0.0148134
THBS2	0.694269	-0.0101896	1.39873	0.0534071
ITGBL1	0.693126	-0.0334075	1.41966	0.0615059
MYBL2	0.690849	0.0548063	1.32689	0.0332667
HOXC4	0.684204	0.0806977	1.28771	0.0262806
ITGA11	0.675264	-0.0743156	1.42484	0.077455
ESM1	0.672734	0.0557637	1.2897	0.0325889
TROAP	0.672532	0.154149	1.19092	0.0109972
DNAH8	0.666982	0.148395	1.18557	0.0117084
CCNO	0.663338	0.0605918	1.26609	0.0310063
SPC24	0.659791	0.116503	1.20308	0.0173004
EME2	0.659147	0.0336916	1.2846	0.0388718
ABCC11	0.655395	0.0424319	1.26836	0.0361141
STMN2	0.653674	-0.0147432	1.32209	0.0552718
KIF18B	0.6533	0.0246953	1.2819	0.0416538
NOTCH3	0.650804	0.0955872	1.20602	0.0215963
CTHRC1	0.648492	0.237856	1.05913	0.00196648
APLNR	0.648274	0.283943	1.0126	0.000487606
TK1	0.647926	0.25827	1.03758	0.00111784
SFRP4	0.646271	0.117631	1.17491	0.016571
KIFC1	0.64359	0.155675	1.1315	0.00972903
UTS2B	0.643077	-0.0248108	1.31096	0.0591395
PLK1	0.641015	0.0921945	1.18984	0.0220671
PDIA2	0.640427	0.14628	1.13457	0.01108
CCDC78	0.629296	0.0752551	1.18334	0.0260018
BIRC5	0.62774	0.161815	1.09366	0.00827449
TPX2	0.619509	0.192814	1.0462	0.00443239
TACC3	0.616976	0.167646	1.06631	0.00711885
AMH	0.614465	0.0840331	1.1449	0.0231791
CRIP2	0.614321	0.273914	0.954729	0.000404576
CDCA5	0.610474	0.239506	0.981441	0.0012581
B3GNT6	0.608732	0.131365	1.0861	0.0124433
LAMP5	0.605454	0.117391	1.09352	0.0150413
HES4	0.603476	0.271111	0.935841	0.000372679
ASF1B	0.601607	0.208148	0.995067	0.0027281
INHBA	0.595373	-0.0030189	1.19376	0.0511671
BGN	0.594641	0.137206	1.05208	0.010839
LAMC3	0.591823	0.136014	1.04763	0.0109335
RGS11	0.591292	0.250301	0.932283	0.000677175
CDT1	0.590599	0.154995	1.0262	0.00787571
C4orf48	0.585022	0.344488	0.825556	1.87011e-06
CRLF1	0.584736	-0.0720592	1.24153	0.0809971
CENPA	0.584126	0.214647	0.953605	0.00194439
PKMYT1	0.582832	0.0738675	1.0918	0.0248054
B4GALNT4	0.58252	0.167615	0.997424	0.00592762
HAGHL	0.573181	0.214814	0.931549	0.00171964
GTSE1	0.5675	0.0984983	1.0365	0.0177117
THY1	0.564898	0.101984	1.02781	0.0167677
IQGAP3	0.564273	0.0676736	1.06087	0.0259435
SNX22	0.562256	-0.151344	1.27586	0.122519
BMP6	0.560394	0.249668	0.871119	0.000408094
GRIN3A	0.560124	-0.0290746	1.14932	0.0624274
FOXM1	0.5579	0.113423	1.00238	0.0138893
HES6	0.555799	0.28279	0.828809	6.60344e-05
TMEM130	0.554456	0.0487945	1.06012	0.031627
HJURP	0.549973	0.152543	0.947404	0.00668295
ADAMTS2	0.547639	-0.0141209	1.1094	0.0560436
PPFIA2	0.546149	0.0914872	1.00081	0.0185552
EEF1A2	0.545568	0.177207	0.913929	0.0036979
TOP2A	0.545064	0.221523	0.868604	0.000960245
AURKB	0.545038	0.164207	0.925869	0.00503063
RHPN1	0.543271	0.151085	0.935456	0.00662719
VSTM2L	0.542065	-0.0132548	1.09739	0.0557247
PTK6	0.540325	0.231907	0.848742	0.000595378
CHTF18	0.537772	0.136166	0.939379	0.00867781
FSCN1	0.537055	0.154594	0.919516	0.00591972
PRR7	0.536376	0.208136	0.864615	0.00136109
NDUFA4L2	0.533677	0.264175	0.80318	0.000103949
SGPP2	0.533152	-0.144104	1.21041	0.122848
GSC	0.530741	0.107421	0.95406	0.0139977
KIF4A	0.530432	0.169593	0.891272	0.00396243
SLURP1	0.527711	-0.127686	1.18311	0.114538
NEK2	0.527283	0.126558	0.928009	0.00990969
KIF23	0.526493	-0.0146915	1.06768	0.056552
MAPK8IP2	0.524594	0.140302	0.908886	0.00746103
KIF20A	0.521989	0.16114	0.882839	0.00457967
FGFRL1	0.520798	0.270764	0.770831	4.45681e-05
MNX1	0.520047	0.148892	0.891202	0.00602865
PRSS27	0.519191	0.0415087	0.996873	0.0331487
E2F1	0.516352	0.0847669	0.947938	0.0190313
DIRAS2	0.515527	0.164296	0.866758	0.00401757
FAM83D	0.51372	-0.103147	1.13059	0.10263
KIFC2	0.511775	0.18058	0.84297	0.00245683
SRMS	0.511236	-0.163481	1.18595	0.137525
VAX2	0.509481	0.0854345	0.933528	0.0185304
PTTG1	0.509352	0.0814565	0.937247	0.0196443
CHST1	0.507522	-0.0418017	1.05685	0.0701691
TNFRSF18	0.504387	0.0484483	0.960325	0.0301411
C2CD4C	0.503731	0.0151084	0.992353	0.0433246
GNG13	0.502326	0.00750971	0.997142	0.0466229
ZMYND10	0.50008	0.0794471	0.920714	0.0197981
HPN-AS1	0.498802	-0.326876	1.32448	0.236398
RRM2	0.498153	0.0522035	0.944103	0.0285678
EDARADD	0.495796	0.294702	0.69689	1.34976e-06
PLEKHN1	0.495122	0.0803497	0.909895	0.0193019
TMEM132A	0.492775	0.302133	0.683416	4.05914e-07
ESPL1	0.489613	0.0569363	0.92229	0.0265632
WDR90	0.489386	0.112922	0.865849	0.0108384
KIF2C	0.488217	0.129306	0.847128	0.00767406
ADAMTSL2	0.486777	0.131305	0.842249	0.00727596
LINGO1	0.481539	-0.0776607	1.04074	0.0914559
PTPRT	0.480471	0.224082	0.73686	0.00023976
CELSR3	0.479042	0.213561	0.744523	0.000405291
MKI67	0.47658	0.096094	0.857067	0.0140899
MELK	0.476361	0.141932	0.81079	0.00524194
SYP	0.475282	0.0836882	0.866876	0.0173676
FNDC1	0.47098	0.0840782	0.857883	0.017038
PTGIR	0.466647	-0.10868	1.04197	0.111897
CXCL14	0.465841	0.1216	0.810082	0.00799438
CDCA3	0.46383	0.162527	0.765132	0.00255124
LRFN4	0.462054	0.135377	0.788732	0.00556821
POC1A	0.460226	0.185444	0.735009	0.00102819
KRTAP5-2	0.459493	-0.323569	1.24255	0.250108
FOXB2	0.45896	-0.143053	1.06097	0.135116
CPLX1	0.457935	0.179884	0.735985	0.00124676
CDR2L	0.457511	0.270241	0.644781	1.68205e-06
TPPP	0.457375	-0.104914	1.01967	0.110877
PACSIN1	0.456304	0.0939925	0.818616	0.0135709
CA2	0.456085	0.172096	0.740074	0.00164562
IL4I1	0.454462	-0.079371	0.988295	0.0952058
KRTAP5-1	0.454459	0.068067	0.84085	0.0211536
RAD54L	0.452478	0.0959839	0.808972	0.0128582
SCRIB	0.451771	0.176363	0.727178	0.00130412
ABHD16B	0.449227	-0.446313	1.34477	0.325524
CENPF	0.447141	0.117093	0.777189	0.00792345
CNIH2	0.446153	0.171015	0.72129	0.00148191
HLX	0.445898	0.0982753	0.79352	0.011935
FBXL6	0.445378	0.188669	0.702087	0.000672766
F5	0.444638	0.257633	0.631643	3.15939e-06
NCAPH	0.443597	0.0841483	0.803045	0.0155718
OPLAH	0.442382	0.118358	0.766406	0.00745304
BARX1	0.440264	-0.090623	0.97115	0.104078
LDLRAD2	0.439734	-0.56129	1.44076	0.389248
CENPM	0.4382	0.147299	0.729102	0.00315315
HCN2	0.436898	0.00100201	0.872794	0.0494757
CDC45	0.435907	0.186714	0.685099	0.00060688
EXOC3L1	0.43537	-0.081127	0.951867	0.0985123
CYSRT1	0.433081	0.110999	0.755162	0.00840316
EFNA2	0.431236	0.0273497	0.835121	0.0363772
ANKRD34B	0.430015	0.297615	0.562414	1.94409e-10
ISG15	0.429255	0.13482	0.72369	0.00427101
CEMP1	0.428681	-0.393872	1.25123	0.30704
CDCA8	0.427962	0.130082	0.725842	0.00486466
MEX3A	0.427019	0.103948	0.750091	0.00958149
TMEM45B	0.426482	0.281674	0.57129	7.81462e-09
SALL4	0.426308	-0.0395937	0.892209	0.0729089
KLK14	0.424646	0.0387459	0.810547	0.031025
SEMA6B	0.424507	-0.0395108	0.888524	0.072961
NPEPL1	0.42296	0.14857	0.69735	0.00251776
KLK12	0.422156	0.267801	0.576512	8.30238e-08
LZTS1	0.421611	0.0168851	0.826336	0.041178
STC2	0.421532	0.121518	0.721545	0.00589015
DGKQ	0.421069	0.176062	0.666075	0.000756059
TMEM59L	0.42089	0.147467	0.694313	0.00255251
ISLR2	0.419671	0.00150623	0.837835	0.0491805
BMP8A	0.418862	-0.164857	1.00258	0.159599
NOS3	0.418052	-0.00865459	0.844759	0.0548312
UFSP1	0.417909	0.176584	0.659233	0.000688477
CASKIN1	0.417683	0.00923172	0.826134	0.0450419
TONSL	0.417612	0.0583716	0.776852	0.0227009
RAB26	0.417488	0.223123	0.611853	2.55466e-05
CILP2	0.416899	-0.00217577	0.835973	0.0512014
DUSP8	0.416584	0.112747	0.720422	0.00720407
DLGAP5	0.41641	0.129807	0.703012	0.00440414
RENBP	0.415484	0.141744	0.689224	0.00293142
MXD3	0.413165	0.0808249	0.745505	0.014825
KLHL17	0.412835	0.10638	0.71929	0.00828261
TMEM190	0.412384	-0.10562	0.930387	0.118682
SLC16A3	0.411764	0.00894253	0.814586	0.0451264
MYT1	0.411595	0.114727	0.708463	0.0065795
SSC5D	0.411481	-0.265077	1.08804	0.233243
ELN	0.411297	-0.190987	1.01358	0.18075
UBE2S	0.411086	0.0664335	0.755739	0.0193999
KRT75	0.410719	0.0321234	0.789314	0.0334812
C19orf71	0.41047	-0.224773	1.04571	0.20535
FAM83H	0.410183	0.228208	0.592158	9.96765e-06
LRRN2	0.4097	0.0916087	0.727791	0.0115888
NTM	0.408817	0.0616262	0.756008	0.0210071
HS6ST3	0.408507	-0.117874	0.934888	0.128244
PRR29	0.407917	-0.190989	1.00682	0.181896
CDKN3	0.407124	0.0472871	0.76696	0.026587
CDC25C	0.406987	0.119685	0.694289	0.00549555
ZIC2	0.406704	0.326235	0.487173	3.9212e-23
ABCC5	0.406493	0.0316292	0.781357	0.0335586
TMEM63C	0.405608	-0.0306149	0.84183	0.0683928
MAP3K10	0.404995	0.0363751	0.773615	0.0312895
PCSK1N	0.404922	0.25919	0.550654	5.15638e-08
LRRN1	0.404732	0.228396	0.581068	6.84103e-06
ENG	0.404554	0.111524	0.697584	0.00681185
PAQR6	0.403672	0.0165441	0.7908	0.0409808
BRICD5	0.403161	0.0681651	0.738157	0.0183352
LBH	0.402067	0.0424728	0.761662	0.0284184
SOX8	0.401354	0.102118	0.700591	0.00856809
SLC5A2	0.399991	-0.399175	1.19916	0.326602
EFNA3	0.398598	0.030785	0.766412	0.0336695
SLC26A1	0.397488	-0.0471449	0.842121	0.0797485
SUSD2	0.397251	0.13941	0.655091	0.00253043
MFRP	0.397101	-0.277551	1.07175	0.248649
SOWAHD	0.396503	-0.0390833	0.832089	0.0744066
SPOCK2	0.396415	0.115745	0.677085	0.00563617
AURKA	0.39634	0.136688	0.655991	0.00277384
C9orf163	0.395752	0.124884	0.666619	0.00418843
ARID3A	0.395446	-0.102335	0.893226	0.119463
MROH1	0.395404	-0.0839381	0.874746	0.105932
AGAP2	0.394907	-0.127462	0.917276	0.138415
VGF	0.394484	0.129343	0.659625	0.00354447
TIGD5	0.394235	0.165058	0.623412	0.000747399
HPCA	0.393249	-0.363016	1.14951	0.308127
LMNB1	0.392533	0.0929304	0.692135	0.0102316
PLXNA3	0.39251	0.0431621	0.741858	0.027657
LTBP2	0.390979	-0.116707	0.898664	0.131195
BUB1	0.390575	0.107134	0.674016	0.00691762
ST6GALNAC5	0.390537	0.0396151	0.741458	0.029167
AGRN	0.390481	0.0686357	0.712325	0.0174096
JAG2	0.390453	0.014883	0.766023	0.0415867
CCDC85B	0.390079	0.0860186	0.694139	0.0119222
CERS1	0.38886	0.119803	0.657916	0.00461593
FOXN4	0.388541	-0.0400345	0.817116	0.0755883
SDS	0.387626	0.0712194	0.704032	0.0163446
TREM2	0.387569	0.0683973	0.70674	0.0173137
PITPNM1	0.387076	0.00134992	0.772803	0.0492036
SRPX2	0.387058	-0.028989	0.803105	0.068243
TET3	0.38681	-0.326538	1.10016	0.287881
PPP1R14B	0.386273	0.251185	0.52136	2.09013e-08
FOXJ1	0.386144	0.0558239	0.716465	0.0219521
GOLGA7B	0.386053	0.0562577	0.715849	0.0217732
DYTN	0.385428	0.134642	0.636215	0.00259339
BBC3	0.385331	0.0948418	0.675821	0.00932585
DLX1	0.385325	0.267755	0.502895	1.33088e-10
IER5L	0.385321	0.0791488	0.691492	0.0136389
UBE2T	0.384834	0.0246403	0.745028	0.0362562
KHDRBS3	0.384667	0.269397	0.499936	6.12686e-11
DDC	0.384109	0.271771	0.496447	2.0622e-11
RCN3	0.383887	0.00875514	0.759019	0.0448875
RHOV	0.383746	0.0604283	0.707065	0.0200035
CEP131	0.383492	0.0907071	0.676276	0.010253
FAM43B	0.383183	-0.0160055	0.782371	0.0599204
AK5	0.38301	0.0327692	0.73325	0.0320856
NGF	0.382619	0.0101049	0.755133	0.0441009
FBXL18	0.382318	-0.0073553	0.771991	0.054484
FLT4	0.381496	-0.0393677	0.802359	0.0756294
CDKN2A	0.381355	0.0761575	0.686552	0.0143236
ZNF696	0.381124	0.0728436	0.689405	0.0153894
CAMK2N2	0.380848	0.0726137	0.689082	0.0154484
ANKRD13D	0.38036	0.0816133	0.679107	0.0125816
AEBP1	0.380342	-0.23021	0.990894	0.222103
COL8A1	0.379331	0.00226144	0.7564	0.0486417
BEST1	0.378667	-0.482083	1.23942	0.388555
PCSK4	0.378342	0.0980268	0.658657	0.00816023
DPEP1	0.377087	-0.0524906	0.806664	0.0853464
CCDC151	0.37644	-0.107937	0.860816	0.127706
GPR137	0.375807	0.122358	0.629255	0.00365873
F12	0.375799	0.211639	0.539959	7.23008e-06
ANLN	0.37535	0.0572804	0.693419	0.0207265
PTCH2	0.374928	-0.115313	0.865169	0.133887
COL3A1	0.374743	-0.0170373	0.766524	0.0608297
GPRIN1	0.374592	0.0121188	0.737066	0.0428168
PEX10	0.374367	0.283002	0.465733	9.67705e-16
TMEM145	0.374348	0.122918	0.625778	0.00352128
ACAP3	0.374193	0.0550721	0.693314	0.0215502
PLVAP	0.374042	0.0244687	0.723614	0.03598
RTN4R	0.374032	0.107636	0.640427	0.00592542
ZNF707	0.373943	-0.00412862	0.752014	0.0525548
LMNB2	0.373716	0.0937466	0.653685	0.00889014
DOCK6	0.373266	0.0253532	0.721179	0.0354841
LINGO3	0.373135	0.0508818	0.695388	0.0232422
RAB11FIP3	0.373091	0.120171	0.626011	0.00383758
CLDN15	0.372793	0.205886	0.539701	1.19968e-05
MGAT4B	0.372728	0.199659	0.545796	2.43153e-05
RAB6B	0.371927	0.140402	0.603451	0.00164093
SYNGR3	0.371889	-0.0128874	0.756665	0.0581828
MDK	0.37181	0.291836	0.451784	8.07713e-20
C21orf58	0.371665	0.182948	0.560382	0.000113383
COL5A1	0.371387	-0.0227973	0.765572	0.0648035
COL11A1	0.371144	0.0779066	0.664382	0.0131131
RNF208	0.370896	0.0410339	0.700758	0.02754
TMEM255B	0.370489	-0.00788024	0.748859	0.0549661
ADCK5	0.370417	0.10433	0.636505	0.00636335
DLL4	0.370117	-0.0251645	0.765398	0.0664778
MAPK8IP3	0.36911	0.0951458	0.643073	0.0082748
PCDH12	0.36872	0.0143064	0.723133	0.0414419
MIB2	0.368302	0.0363317	0.700273	0.0296701
PLXNB3	0.367912	-0.0480728	0.783898	0.0830134
SLC52A2	0.36686	0.16812	0.565599	0.00029693
TNK2	0.36602	0.162608	0.569433	0.000420686
OIP5	0.365795	0.144457	0.587134	0.00119892
LMNTD2	0.365281	0.0805239	0.650038	0.0119301
SPP1	0.364834	-0.00677703	0.736446	0.054327
GATA2	0.364544	-0.00882979	0.737918	0.0556696
PLXNA1	0.364122	0.00903669	0.719207	0.0444477
NCAPG	0.363791	0.0997676	0.627814	0.00692179
HOXD1	0.363193	0.287896	0.438491	3.26809e-21
APLP1	0.362793	0.0740064	0.651579	0.0138073
LRFN1	0.362545	0.0403785	0.684711	0.027411
SAC3D1	0.362178	0.1736	0.550757	0.000167054
MSC	0.361925	-0.0065226	0.730373	0.054196
STRA6	0.361135	0.003548	0.718722	0.0477698
COMTD1	0.359359	0.116482	0.602236	0.00373222
TNRC18	0.359211	-0.121354	0.839777	0.142914
ABCB9	0.359081	-0.152765	0.870927	0.169133
GPSM1	0.358862	0.164022	0.553703	0.000306292
PPP1R16A	0.358311	0.198926	0.517696	1.05215e-05
C1QTNF6	0.35817	0.124904	0.591436	0.00261732
RNASEH2A	0.357912	0.193065	0.522758	2.08632e-05
PRR36	0.357626	0.290015	0.425237	3.49821e-25
APOC1	0.355526	-0.0275103	0.738563	0.0688815
KIF7	0.355286	-0.0530377	0.76361	0.0881232
CFAP57	0.355151	-0.105806	0.816108	0.131022
WNT9A	0.35501	-0.0613839	0.771405	0.0947156
SPON2	0.354989	0.174476	0.535502	0.000116024
SKA3	0.354969	0.0461327	0.663805	0.0242758
LY6H	0.354403	-0.0146666	0.723473	0.0598257
CRYBA2	0.354332	0.130949	0.577715	0.00187776
ABHD12	0.353989	0.142752	0.565225	0.00102166
THBS4	0.353598	-0.0643251	0.77152	0.0972582
PIDD1	0.353217	0.111496	0.594937	0.00418301
SCNN1D	0.352996	0.0913475	0.614644	0.00818763
APLN	0.352622	0.118183	0.587062	0.00319839
WDR62	0.352095	0.063068	0.641121	0.0169567
VASH1	0.351983	0.0784296	0.625536	0.0116723
CXCR5	0.35198	-0.314555	1.01852	0.300666
VCAN	0.35059	-0.070142	0.771323	0.102425
SHCBP1	0.350116	0.0171622	0.68307	0.0393039
DVL1	0.349889	0.0731676	0.62661	0.0132049
ARHGAP39	0.34977	0.186233	0.513306	2.76564e-05
MCM2	0.349688	0.0549043	0.644472	0.0200713
PKP3	0.349503	0.180762	0.518243	4.91648e-05
YJEFN3	0.349306	0.0291264	0.669485	0.0324957
VWF	0.349124	-0.0300129	0.728261	0.0711042
MCIDAS	0.34909	0.00355821	0.694622	0.047687
CDH24	0.348613	0.107614	0.589612	0.00458044
CCNA2	0.348477	0.00419422	0.69276	0.0472735
PANX2	0.348346	0.241382	0.455311	1.73725e-10
CDK1	0.348229	-0.199935	0.896394	0.213096
CDH13	0.348224	-0.0967826	0.793231	0.125104
XPO6	0.348167	0.0352894	0.661044	0.0291813
VWA5B2	0.346931	0.0146917	0.67917	0.040694
BEND3	0.346714	0.207986	0.485442	9.66097e-07
DCST1	0.3461	-0.0778193	0.770019	0.109561
RELT	0.346078	-0.0680159	0.760173	0.101414
CEP55	0.345157	0.0515065	0.638807	0.0212371
DNAAF3	0.345088	0.04661	0.643565	0.0234496
NRP1	0.345041	0.121563	0.568518	0.00247724
CRIP1	0.344515	0.270586	0.418443	6.62407e-20
KCNK5	0.344279	-0.088175	0.776733	0.11868
POLD1	0.343593	0.00348474	0.683701	0.0476984
UNC5A	0.34313	0.230856	0.455404	2.09826e-09
TBC1D24	0.343094	-0.165293	0.85148	0.185929
PRR11	0.342537	0.0561746	0.628899	0.0190555
MSMP	0.342236	-0.328622	1.01309	0.317374
SBK1	0.341986	0.279904	0.404068	3.56833e-27
LRWD1	0.341426	0.0516996	0.631152	0.0209044
TRIP13	0.341302	0.100607	0.581997	0.00544932
HELZ2	0.341288	0.0558816	0.626695	0.0190926
ARHGAP33	0.341208	0.117387	0.565029	0.00280901
KLHL35	0.341157	0.261128	0.421186	6.5352e-17
MAPK15	0.341005	0.0617555	0.620254	0.0166927
SHISA2	0.340602	0.246711	0.434493	1.16008e-12
SLC25A22	0.34037	0.178363	0.502376	3.82499e-05
SPEF1	0.340156	0.0571129	0.623198	0.0185003
SPC25	0.340097	0.0218325	0.658362	0.036223
E2F2	0.339793	0.156443	0.523143	0.000280901
FSTL3	0.339244	0.043398	0.63509	0.0246098
MAP1S	0.339156	0.00118226	0.67713	0.049204
PRR16	0.338972	0.116072	0.561871	0.00287694
ABCA2	0.338543	0.0402194	0.636867	0.0261348
CTXN1	0.338445	0.241505	0.435386	7.76967e-12
NKAIN1	0.338443	0.0913124	0.585574	0.00727139
IGFBP3	0.337926	0.0266849	0.649167	0.0333366
LRRC31	0.337834	0.214626	0.461043	7.69387e-08
TGFB1	0.337473	-0.105834	0.78078	0.135687
C1QC	0.336764	-0.0568403	0.730369	0.0935569
SPRY4	0.336345	0.0778203	0.594869	0.010774
ERICH5	0.336015	0.0669301	0.605099	0.0143863
KIF26B	0.335871	-0.203494	0.875236	0.222276
ORC6	0.335278	0.00773115	0.662825	0.0448322
SH2D3C	0.334521	-0.0370016	0.706043	0.0776038
ISX	0.334342	0.0920254	0.576659	0.00684473
NBEAL2	0.333583	0.0242769	0.642889	0.0345325
DPP9-AS1	0.333564	-0.22786	0.894988	0.244225
HMMR	0.333446	0.0343857	0.632507	0.0288655
SLC29A1	0.333137	-0.0748882	0.741162	0.109546
OLFML2B	0.332706	0.0209911	0.64442	0.036443
TRAF2	0.332641	0.0563341	0.608948	0.0182963
INCENP	0.332575	-0.13498	0.80013	0.163276
ARHGEF39	0.332528	0.025657	0.6394	0.0336841
PBK	0.332525	-0.0251426	0.690193	0.0684267
CDKN2B	0.331858	0.106903	0.556813	0.00383556
LRRC56	0.331789	0.12318	0.540397	0.00182518
HOMER3	0.331277	0.115253	0.547301	0.00265023
HCN3	0.331104	0.119976	0.542231	0.00211393
FOXL2	0.331098	0.103592	0.558603	0.00433885
TMC6	0.330635	0.15709	0.50418	0.000188395
C15orf39	0.330514	-0.0343646	0.695393	0.0758363
DDX39A	0.329796	0.144274	0.515317	0.000493683
POLRMT	0.329567	-0.00321564	0.662349	0.0522552
GJA4	0.32924	0.150276	0.508204	0.000311259
NKX2-3	0.328678	0.0442992	0.613056	0.0234956
GAS2L1	0.32851	0.0654095	0.591611	0.0143959
DOHH	0.328078	0.0254348	0.630722	0.0336131
THBS3	0.32743	0.05567	0.599191	0.0182031
ALB	0.32734	-0.0946876	0.749367	0.128456
TNFRSF4	0.327304	0.0413903	0.613217	0.0248518
METRN	0.327218	0.197149	0.457288	8.19281e-07
AXIN1	0.327025	0.108278	0.545773	0.00338826
GLP1R	0.326978	0.0797593	0.574196	0.00953364
FBXL16	0.32696	0.11821	0.535709	0.00214167
SYT4	0.326786	0.229326	0.424247	4.97251e-11
PKDCC	0.326777	0.151767	0.501787	0.000252588
E4F1	0.32645	0.0743588	0.578541	0.0111459
MFSD3	0.326257	0.271221	0.381292	3.30285e-31
C19orf81	0.326128	-0.0383838	0.69064	0.0795032
CLPB	0.325978	-0.100823	0.752778	0.134403
RAD51	0.325486	0.0381778	0.612795	0.0263912
SLC12A7	0.325352	-0.0295935	0.680297	0.0724067
FSCN2	0.325142	0.0567934	0.593491	0.0175598
DERL3	0.325066	0.0520407	0.598092	0.0196194
EVPL	0.324923	0.0424331	0.607413	0.0241728
PLCB3	0.324827	-0.0250653	0.674719	0.0688264
TBX1	0.324636	0.249338	0.399934	2.91103e-17
UCN	0.324341	0.100469	0.548213	0.00451762
GNB1L	0.324257	0.0858937	0.562619	0.00767062
LRRC32	0.323793	0.0780164	0.569571	0.00981982
NKX6-1	0.323731	0.0249312	0.622531	0.033712
NOXA1	0.323487	0.101496	0.545478	0.00428911
KIF26A	0.323458	-0.03152	0.678435	0.0741105
ASB16	0.323202	-0.170515	0.816918	0.199474
CEP170B	0.323179	-0.0296768	0.676035	0.0726343
WDR24	0.323104	0.116188	0.530019	0.00220945
EXOSC4	0.322575	0.1525	0.49265	0.000201285
HEYL	0.322471	0.0104395	0.634502	0.0428122
RAB19	0.32215	-0.226616	0.870917	0.249902
TMEM184A	0.322058	0.0812707	0.562845	0.00875456
TEX22	0.321629	0.12041	0.522848	0.0017314
CLDN7	0.321488	0.222656	0.42032	1.82361e-10
TOR4A	0.32138	0.0169168	0.625843	0.0385587
SPATA21	0.32111	-0.336907	0.979127	0.338842
SPI1	0.320449	0.0229379	0.61796	0.0347658
NFIC	0.319834	-0.346468	0.986135	0.346803
SEMA5B	0.319741	0.0269233	0.612558	0.0323407
KRBA1	0.319496	0.0512033	0.587788	0.0195946
ANO8	0.319276	0.0307678	0.607785	0.030084
ERN1	0.318918	-0.35511	0.992946	0.353739
TYMSOS	0.318777	0.145153	0.492401	0.000320022
TMEM238	0.318634	0.0983156	0.538953	0.00458854
PLXND1	0.318182	-0.0571414	0.693505	0.0965996
FERMT3	0.3177	0.00116981	0.634229	0.0491593
BUB1B	0.317679	0.0751882	0.56017	0.0102381
PDGFB	0.317313	0.0848742	0.549752	0.00745872
CDKN2C	0.317253	0.0380301	0.596476	0.0259532
SHISA8	0.317111	0.0870876	0.547133	0.00689208
KCTD13	0.317033	0.0486333	0.585432	0.0206072
TTYH3	0.316191	0.0661298	0.566252	0.0132016
TIGD3	0.315923	0.0302522	0.601594	0.0301951
ATP12A	0.315837	0.232556	0.399118	1.06155e-13
NPW	0.315793	0.138537	0.49305	0.000479787
IGFL1	0.315569	0.0414687	0.589669	0.0240401
ZNF598	0.31418	0.0903696	0.537991	0.00593499
RPUSD1	0.314007	0.126087	0.501927	0.00105654
GPC6	0.313914	-0.353923	0.981751	0.356908
FANCA	0.313776	0.0133237	0.614228	0.0406699
SNX8	0.313717	0.0391889	0.588246	0.0251072
KCNK17	0.313332	0.0357125	0.590952	0.0269604
HRAS	0.313016	0.120194	0.505837	0.00146412
ARFGAP1	0.312911	0.0490601	0.576763	0.0201042
CPNE7	0.31289	0.0161133	0.609666	0.0387927
PTGES2	0.312823	0.0847269	0.54092	0.00718821
ZFP41	0.312783	0.0582887	0.567277	0.016002
KIF3C	0.312632	-0.0585411	0.683805	0.0987712
CFAP45	0.312624	0.00727899	0.617969	0.044783
MST1	0.312537	0.0704941	0.55458	0.0113804
FBXL19	0.312327	0.0249375	0.599717	0.0331687
WDR34	0.311687	0.128466	0.494909	0.000855487
SHANK3	0.3116	0.0391828	0.584017	0.0249696
EXO1	0.311382	0.110479	0.512284	0.00238329
CBLN3	0.311316	0.0283781	0.594253	0.0310412
SLC17A9	0.310952	-0.0657104	0.687615	0.105654
IRF5	0.310787	0.116124	0.505451	0.00175308
KCNK12	0.310566	0.0453596	0.575772	0.0217224
ASPN	0.310516	-0.308788	0.929821	0.325747
DNASE1L2	0.310476	0.0481964	0.572755	0.0203341
TICRR	0.310468	0.0631286	0.557807	0.0138857
NOS1AP	0.310423	-0.204671	0.825516	0.237532
TMEM74B	0.310398	0.0859085	0.534887	0.0067281
CACNB3	0.310089	0.124574	0.495605	0.00105259
CTU1	0.310081	0.105896	0.514266	0.00291597
SCAF1	0.310046	-0.0193332	0.639425	0.0650489
PGP	0.309866	0.0929686	0.526763	0.00510925
ADAP1	0.309798	0.168474	0.451122	1.73542e-05
IGFBPL1	0.309784	-0.103131	0.722699	0.141443
ATAD3B	0.309612	0.071889	0.547335	0.0106901
ODF3B	0.309568	0.120965	0.49817	0.00129519
THEM6	0.309146	0.257669	0.360624	5.54058e-32
PLEKHH3	0.308988	0.103545	0.51443	0.00320037
RAC3	0.308899	0.220932	0.396866	5.8822e-12
GPR20	0.308615	-0.225926	0.843155	0.257813
PAK4	0.307803	-0.0259395	0.641545	0.0706642
F2R	0.307588	-0.00271273	0.617888	0.0520368
ACTL10	0.307492	0.120522	0.494462	0.00126693
HMOX1	0.307478	0.091758	0.523197	0.00521169
PLIN1	0.307418	0.0791535	0.535682	0.00830021
COL5A2	0.307347	-0.0209821	0.635676	0.0665486
NETO1	0.307178	0.0699703	0.544387	0.0111455
VAV2	0.307153	0.0409687	0.573338	0.0237207
C5AR2	0.307099	-0.15983	0.774029	0.197375
EN2	0.306986	0.0171963	0.596777	0.0378691
SFRP2	0.306825	-0.238815	0.852466	0.270406
ZMYND19	0.3068	0.152547	0.461053	9.68905e-05
PPM1J	0.306726	0.0585467	0.554905	0.0154214
APBA2	0.306562	-0.00047489	0.613598	0.0503554
METRNL	0.306303	0.025619	0.586987	0.0324473
KPNA2	0.306187	0.0385795	0.573794	0.0249277
PRR12	0.305734	-0.156944	0.768413	0.195276
HLA-DRB5	0.305301	-0.371065	0.981668	0.37632
MATN3	0.305224	0.0333872	0.577061	0.0277581
DBN1	0.30517	0.075913	0.534427	0.0090818
ADORA1	0.305132	-0.0433957	0.65366	0.0861756
SCARF1	0.30509	0.0599084	0.550272	0.0147334
ADAMTS7	0.304846	-0.0222306	0.631924	0.0677373
BAIAP2L2	0.304501	0.219186	0.389816	2.64576e-12
DNMT1	0.304324	-0.0492939	0.657942	0.091652
AGAP3	0.303988	0.131452	0.476524	0.000553943
STAB1	0.303937	-0.0517711	0.659646	0.0939924
IRF7	0.303897	0.172497	0.435297	5.81686e-06
CPSF1	0.303867	0.000618252	0.607115	0.0495347
MIF	0.303828	0.169025	0.438631	9.98497e-06
MICALL2	0.303488	0.0519224	0.555054	0.0180547
TYMP	0.303453	0.102785	0.504122	0.00303789
TPRN	0.303427	0.178744	0.42811	1.84462e-06
ZDHHC11B	0.303365	0.0382877	0.568443	0.0248929
COL9A2	0.302345	0.0371596	0.567531	0.0254431
LMX1B	0.30231	0.0233843	0.581237	0.0336467
SI	0.301973	0.0854333	0.518513	0.00627136
CDKN2D	0.301899	0.11244	0.491358	0.00178916
PTPRR	0.300922	0.16127	0.440573	2.40702e-05
MAMDC4	0.300887	0.0336573	0.568117	0.0273267
CHAF1A	0.30071	0.00158562	0.599835	0.0487979
LOXL1	0.300358	-0.0667088	0.667424	0.108765
WNT5A	0.30034	-0.0191646	0.619845	0.0654165
SPRED3	0.300324	0.0291188	0.571529	0.0299764
NEU3	0.300294	-0.125497	0.726085	0.166884
ARHGAP4	0.300235	0.091577	0.508893	0.00479992
CLDN3	0.29994	0.117516	0.482365	0.00127054
MDGA1	0.299587	-0.0687461	0.667921	0.110901
FAM189B	0.299527	0.228075	0.370979	2.1004e-16
MTA1	0.299491	0.0428779	0.556104	0.0221691
TCTE3	0.299392	0.000639265	0.598145	0.0495118
FMNL1	0.299392	-0.0356919	0.634476	0.0799122
CKAP2L	0.299165	0.0987678	0.499563	0.00343406
HS3ST1	0.299159	0.109975	0.488344	0.00193968
TIE1	0.299017	-0.0257899	0.623824	0.0711778
ADCY9	0.298823	-0.0880512	0.685698	0.130055
KIF15	0.298598	0.0393421	0.557855	0.0239838
TPGS1	0.298412	0.0818717	0.514953	0.00691302
PNPLA6	0.297704	0.0312254	0.564183	0.0285512
CIT	0.297491	0.0709439	0.524038	0.0100608
PLXDC1	0.297276	0.0489492	0.545602	0.0189606
FAM171A2	0.296655	0.0167131	0.576597	0.0378036
NOVA2	0.296563	-0.101504	0.69463	0.144238
CAPN15	0.296477	0.0859599	0.506994	0.00577535
IRX4	0.296038	0.200146	0.39193	1.44115e-09
TMEM217	0.295433	0.105322	0.485544	0.00232067
SLC2A6	0.295401	0.166938	0.423864	6.57715e-06
PFKL	0.295083	-0.0150032	0.60517	0.0621627
NOX4	0.295022	0.0545976	0.535446	0.0161703
LOXL2	0.294983	-0.0796782	0.669643	0.122796
ANAPC2	0.294661	-0.0359141	0.625236	0.0806319
BRD3	0.294601	-0.273724	0.862925	0.309639
FMNL3	0.294529	-0.0695846	0.658643	0.112875
NUF2	0.294418	-0.0141402	0.602977	0.0614636
UBXN11	0.294214	0.0852605	0.503167	0.00578543
FHOD1	0.294017	0.0148206	0.573214	0.0390172
SNRNP70	0.293928	-0.00841738	0.596274	0.0567283
XYLT1	0.293697	-0.24047	0.827864	0.281198
VASN	0.292881	0.182028	0.403733	2.23824e-07
C9orf116	0.292335	0.148803	0.435867	6.55452e-05
SNAPC4	0.292278	0.157085	0.427472	2.26234e-05
WNT11	0.291986	0.018827	0.565145	0.0361665
D2HGDH	0.291851	0.139933	0.443768	0.000166341
RHBDL1	0.291403	0.148182	0.434624	6.66854e-05
MCM7	0.291158	0.0454528	0.536864	0.0202041
MORN3	0.290831	-0.0991574	0.68082	0.143843
LIMK1	0.290744	-0.0229911	0.60448	0.0693192
PHRF1	0.290591	-0.0564913	0.637674	0.100806
AMDHD2	0.290113	0.112353	0.467873	0.0013802
RASAL3	0.289981	0.0463185	0.533643	0.0196723
CRAT	0.2896	-0.0502591	0.629458	0.0948956
SBF1	0.28956	0.00753803	0.571583	0.044183
SPARC	0.289186	-0.125764	0.704136	0.17196
CDH5	0.288971	0.0156837	0.562259	0.038224
PREX1	0.288958	-0.0685131	0.64643	0.113122
CSPG5	0.288955	0.14689	0.431019	6.70555e-05
NPHP4	0.28893	0.00825463	0.569606	0.0436323
COL4A2	0.288783	-0.274815	0.852381	0.315249
KRTAP5-4	0.288764	-0.159109	0.736636	0.206345
MAVS	0.288632	-0.193025	0.77029	0.240193
CCNF	0.288287	0.0279894	0.548584	0.0299526
JAG1	0.288149	0.108305	0.467994	0.00168788
C9orf129	0.287981	-0.267991	0.843953	0.310002
SH3D21	0.287844	-0.082382	0.65807	0.12755
RIPPLY3	0.287794	0.0728893	0.502698	0.00867187
FAM71E1	0.287677	0.107105	0.468249	0.00179325
ANKS3	0.287547	0.0679905	0.507104	0.010261
F2RL3	0.286972	0.127919	0.446025	0.000405822
MADCAM1	0.286792	0.0962683	0.477316	0.00317466
CYTH3	0.286578	0.113178	0.459978	0.00119853
RHBDF2	0.286486	0.0205444	0.552427	0.0347402
HAPLN3	0.286311	0.00239211	0.570229	0.0481007
KLC2	0.286198	-0.058964	0.63136	0.104132
TMEM198	0.286044	0.0785559	0.493531	0.00689204
KLC3	0.28601	0.0913874	0.480632	0.00397308
PCDHB8	0.285984	-0.00022202	0.572191	0.050178
SMPD4	0.285831	-0.165762	0.737424	0.214777
SLC51A	0.285632	0.22114	0.350125	3.93899e-18
FOLH1	0.285598	0.121555	0.449641	0.000644197
ERICH6	0.285568	-0.0365332	0.607668	0.0822705
SOX12	0.285543	0.064762	0.506325	0.0112485
HPX	0.285496	0.0211762	0.549817	0.0342609
ARPC1B	0.285257	0.0487974	0.521716	0.0180575
FAM102A	0.285128	0.04279	0.527466	0.0211085
GLI4	0.285117	0.133333	0.436901	0.000231715
CKS2	0.284975	-0.0353915	0.605342	0.0812563
PPP1R35	0.284768	0.145701	0.423836	5.98473e-05
SPNS1	0.284728	0.0549709	0.514484	0.0151447
BRF1	0.284335	-0.0302994	0.598969	0.0765243
AGPAT2	0.284102	0.139191	0.429014	0.000121759
CLUH	0.284038	-0.0716247	0.6397	0.117522
EGFL7	0.284035	0.126331	0.441738	0.000415515
ZSWIM4	0.284027	-0.0107644	0.578818	0.0589729
SOX18	0.283718	0.195941	0.371495	2.37166e-10
TMEM160	0.28363	0.104022	0.463238	0.00196745
EME1	0.283432	0.0580861	0.508778	0.0136947
INPP5E	0.283241	0.122889	0.443594	0.000536128
ZNF213	0.283213	-0.0117137	0.57814	0.0598198
MAD2L2	0.283213	0.155133	0.411292	1.46473e-05
CCL21	0.282672	-0.349543	0.914887	0.380853
LILRB4	0.282502	0.0604187	0.504585	0.0126604
ATOH1	0.282471	-0.0122185	0.57716	0.0602856
CTNND2	0.282264	0.0272616	0.537267	0.0300449
RFX1	0.282252	0.0373035	0.527201	0.0239177
UPK2	0.282006	0.0116862	0.552325	0.0408849
SCARF2	0.281908	0.0247081	0.539107	0.0316939
UCKL1	0.281515	0.148318	0.414712	3.43649e-05
HSF1	0.281412	0.0972268	0.465598	0.00274824
ONECUT2	0.281112	0.213112	0.349113	5.38529e-16
MEN1	0.280881	0.141616	0.420147	7.71729e-05
CRISP3	0.280878	-0.353132	0.914888	0.38523
APBA1	0.280762	-0.177877	0.7394	0.23021
SUGCT	0.280483	0.107087	0.453879	0.0015222
CCNB2	0.280418	-0.0192208	0.580057	0.0666185
HOXB6	0.280128	0.0582078	0.502049	0.0133593
ABTB2	0.279859	-0.143955	0.703672	0.195585
SLC9A3	0.279859	-0.0211731	0.58089	0.0684384
CROCC	0.279455	0.0463546	0.512555	0.0187873
C20orf144	0.279008	0.0238962	0.534121	0.0320687
CST6	0.278896	0.113443	0.44435	0.00095378
PTGER1	0.278453	0.086648	0.470257	0.00443585
LRRC45	0.278399	0.0988789	0.45792	0.00236971
DHH	0.278383	0.0128215	0.543945	0.0399184
IL11	0.278341	0.0460203	0.510662	0.0188638
DOK1	0.278264	0.0865138	0.470015	0.00445151
STX1A	0.278076	0.0597182	0.496433	0.0125606
MAP3K11	0.277847	0.0392431	0.516452	0.0224705
NACC1	0.277802	0.00956625	0.546038	0.0423704
LRRC10B	0.277775	0.00516465	0.550385	0.0458148
FBXL14	0.277563	-0.276432	0.831558	0.326109
SLPI	0.277539	0.112262	0.442815	0.000997449
DNMT3B	0.277415	0.0738214	0.481008	0.00757083
CCDC157	0.277297	0.0315525	0.523042	0.0269933
P2RY11	0.276884	0.0667821	0.486985	0.00979593
FOXO6	0.276481	0.0212038	0.531759	0.0337738
OGFR	0.276206	0.0519595	0.500454	0.0157741
RHOT2	0.275963	0.0934509	0.458475	0.00304145
FBLN2	0.275389	-0.32143	0.872208	0.365793
STK19	0.275335	-0.026109	0.57678	0.0734208
ADAMTS13	0.275332	0.080844	0.469821	0.00552572
SPTBN2	0.275249	-0.042842	0.593339	0.0898884
ZWINT	0.275247	0.0681898	0.482303	0.00917571
PTRH1	0.275173	-0.0377407	0.588087	0.0847851
RNFT2	0.27513	0.173101	0.377158	1.25558e-07
MCM5	0.275088	-0.0215063	0.571683	0.0690877
DRAP1	0.274959	0.0589134	0.491005	0.0126161
TPPP3	0.274529	0.086179	0.462879	0.00428016
MAPK12	0.274433	0.147853	0.401012	2.14409e-05
MDH1B	0.27423	0.0288291	0.51963	0.0285085
NDUFV1	0.274021	0.0224169	0.525626	0.0327946
SYK	0.273778	-0.0807724	0.628329	0.130165
RANGAP1	0.27375	0.06302	0.48448	0.0108933
RAB24	0.273547	0.0555899	0.491504	0.0138994
TRMU	0.273542	0.0621591	0.484925	0.0112028
SRM	0.273364	0.169123	0.377604	2.74919e-07
CSNK1G2	0.27333	0.0895931	0.457066	0.00354919
CARD11	0.273231	-0.158878	0.70534	0.215226
WNT7B	0.273122	0.151859	0.394385	1.01263e-05
ASPM	0.273044	0.121221	0.424867	0.000423686
SLC34A3	0.272536	0.0711898	0.473882	0.00797923
DOT1L	0.272481	-0.00616223	0.551124	0.0552863
GRAMD1A	0.272298	0.179703	0.364893	8.22752e-09
RALGDS	0.272137	0.153641	0.390633	6.75619e-06
C19orf73	0.272003	0.0850079	0.458998	0.00435871
FAP	0.271786	0.0723648	0.471206	0.00755837
CDC25B	0.27132	0.00918509	0.533454	0.0424949
NUDT14	0.271287	0.129709	0.412866	0.000172916
LSP1	0.271218	-0.0623831	0.604819	0.111059
PUSL1	0.271114	0.133875	0.408352	0.000107992
NAT14	0.271035	0.102254	0.439816	0.00164736
NME3	0.270698	0.128472	0.412924	0.000191192
EZH2	0.27067	0.0288376	0.512503	0.0282583
KMT2D	0.270542	-0.307807	0.84889	0.359227
IRAK1	0.270528	0.128071	0.412986	0.000197656
B3GALT6	0.27034	0.133024	0.407655	0.000114006
HOPX	0.270332	0.171682	0.368981	7.8323e-08
FAM131B	0.269927	-0.0222781	0.562133	0.0702131
UNKL	0.269815	0.0668287	0.472801	0.00918104
NUDT1	0.269705	0.0770692	0.462341	0.00606768
CADPS	0.269704	0.0774758	0.461932	0.00596116
FAM167B	0.269598	0.088022	0.451175	0.00361328
CCDC114	0.269565	-0.0442061	0.583337	0.0922142
CBX8	0.269323	0.0900823	0.448564	0.00322958
GP2	0.26918	0.0738017	0.464559	0.00692741
VPS37D	0.269159	0.165156	0.373162	3.92862e-07
UGT2B15	0.269149	-0.00300868	0.541306	0.052587
CACFD1	0.268983	0.127989	0.409977	0.000184646
CCNB1	0.268903	-0.0289117	0.566718	0.0767785
STK11	0.268821	0.0269941	0.510648	0.0293505
OVOL1	0.268272	0.0919008	0.444643	0.0028709
ZC3H3	0.26797	0.0354653	0.500475	0.0238878
SBNO2	0.267929	0.0132914	0.522566	0.0391821
NKX2-2	0.267713	0.202187	0.333239	1.16902e-15
TDO2	0.267326	0.0557172	0.478936	0.0132854
CDC20B	0.26676	0.00260202	0.530917	0.0477856
PCED1B	0.266523	0.0743058	0.45874	0.00657511
TMED8	0.266383	-0.424731	0.957498	0.44998
CC2D1A	0.266355	0.0208368	0.511872	0.033478
INTS1	0.266219	0.00492768	0.52751	0.0458331
ATG2A	0.265974	-0.0611904	0.593139	0.111073
PARP10	0.265833	0.0569138	0.474753	0.0126349
LRFN2	0.265818	0.0402215	0.491414	0.0209211
PPP1R26	0.265729	0.0691612	0.462297	0.00805954
ORC1	0.265548	0.0867088	0.444386	0.00361153
CD276	0.265534	0.148218	0.382851	9.15671e-06
INHA	0.265395	0.0578697	0.472921	0.0121929
FASN	0.265376	0.159445	0.371308	9.10581e-07
LOXL3	0.265155	-0.0767356	0.607046	0.128496
TBC1D31	0.265117	-0.0501548	0.580389	0.0993189
FOXD4	0.264923	0.192022	0.337825	1.05999e-12
CLASRP	0.264884	0.0362924	0.493476	0.0231387
LONP1	0.26483	-0.0132189	0.542878	0.0619318
ZNF668	0.264812	0.0768679	0.452755	0.00575227
COL1A2	0.264759	-0.0503686	0.579887	0.0996212
GRIN1	0.264751	0.207425	0.322077	1.40646e-19
LIG1	0.264411	0.110195	0.418628	0.00077817
ZNF205	0.2643	0.0757664	0.452833	0.00600295
ROPN1L	0.264217	0.181882	0.346552	3.18275e-10
PDGFRB	0.263988	-0.137738	0.665714	0.197761
CDC6	0.263929	0.00900463	0.518852	0.0424384
ZDHHC8	0.263804	0.0590645	0.468543	0.0115571
SKA1	0.263799	0.0257108	0.501888	0.0298845
ULK1	0.263606	0.0486384	0.478574	0.0162424
LIN7B	0.263581	0.12049	0.406672	0.000305773
CSDC2	0.263574	-0.105778	0.632925	0.161917
ATAD3A	0.263518	0.0907143	0.436322	0.00280024
GGT5	0.263369	-0.0495953	0.576333	0.099072
ZNF512B	0.263296	0.0441859	0.482407	0.0185122
FBXW5	0.263265	-0.00569429	0.532225	0.0550516
IL36RN	0.263212	0.0454775	0.480947	0.0178201
NKX3-2	0.262782	0.121973	0.403591	0.000254443
CYC1	0.262761	0.0732194	0.452302	0.0065858
C1orf159	0.262683	0.121801	0.403566	0.000257725
APBA3	0.262403	0.0628722	0.461935	0.00995044
GRINA	0.262379	0.20024	0.324519	1.27569e-16
TFAP2E	0.262305	0.0842169	0.440392	0.00389153
EVI5L	0.26225	0.00715712	0.517343	0.0439094
RMI2	0.262164	0.0872796	0.437047	0.00330202
ITGAX	0.262049	0.011203	0.512895	0.0406092
DHX34	0.261024	0.0297581	0.49229	0.0269555
DLL3	0.260979	0.107597	0.414361	0.000853372
SRPK3	0.260481	0.130361	0.390602	8.72556e-05
TRIB3	0.260285	0.207592	0.312977	3.60933e-22
CLEC11A	0.260275	0.128332	0.392218	0.000110499
LTBP3	0.259919	-0.174831	0.69467	0.241285
C8G	0.259666	0.095747	0.423585	0.00190407
OASL	0.259596	0.0652739	0.453917	0.00883619
FAM111B	0.259558	-0.0513188	0.570435	0.101752
SIGLEC1	0.259275	0.0342706	0.48428	0.0239153
LEFTY2	0.258988	0.111315	0.406662	0.000587418
SUCNR1	0.258974	0.0355118	0.482437	0.0231207
PROB1	0.25883	-0.210402	0.728061	0.279642
SPHK2	0.258821	0.0340593	0.483584	0.0240102
ADAP2	0.258339	0.0950336	0.421644	0.00193166
SIGIRR	0.258305	0.13791	0.378699	2.6099e-05
VARS2	0.258299	0.179659	0.33694	1.2138e-10
MRGBP	0.258068	0.101349	0.414787	0.00124897
FOXC2	0.258049	-0.031479	0.547578	0.0806605
RHOD	0.257857	0.125942	0.389772	0.000127534
PTPN23	0.257678	-0.0524074	0.567764	0.103374
INSM1	0.25749	0.143442	0.371537	9.63999e-06
RAB40C	0.257286	0.0820084	0.432563	0.00401491
MOCS1	0.256913	-0.0398086	0.553634	0.0896943
SYCE2	0.256891	0.071335	0.442446	0.0066586
ACOT7	0.256834	0.163713	0.349954	6.45422e-08
FAM155A	0.256618	-0.282539	0.795775	0.350888
ASIC2	0.256568	0.126644	0.386491	0.000108637
ARHGAP27	0.256515	0.048635	0.464394	0.0155841
KCNJ12	0.256329	-0.0844336	0.597092	0.140393
PKN3	0.256283	0.0513351	0.461231	0.0142502
NOTCH4	0.256073	-0.0103838	0.52253	0.0596212
TRIM46	0.256026	0.102418	0.409634	0.00108786
NEIL3	0.255906	0.0898568	0.421954	0.0025228
SIGLEC11	0.255645	-0.217566	0.728856	0.289672
NRGN	0.255533	0.0667149	0.44435	0.00799034
CCNE1	0.25544	0.0559181	0.454962	0.0120983
SLC37A1	0.255432	0.0399269	0.470938	0.0201744
AP5Z1	0.255341	0.0311041	0.479579	0.0256261
BCL9L	0.255256	-0.20251	0.713023	0.274438
TBC1D10B	0.255175	0.0235229	0.486828	0.0308513
REEP4	0.254808	0.065113	0.444504	0.00847035
ESAM	0.254418	0.133189	0.375647	3.9005e-05
DOK3	0.254291	0.0493046	0.459277	0.0150411
LRRC73	0.25425	0.113731	0.394769	0.000390694
DBNDD1	0.254178	0.185485	0.32287	4.09698e-13
RADIL	0.253813	0.0383122	0.469315	0.0209764
ABI3	0.253678	0.0289677	0.478388	0.0269235
ACKR3	0.253596	0.0472778	0.459914	0.0159924
COMMD5	0.253447	0.180152	0.326742	1.22368e-11
C3orf80	0.253407	0.0739588	0.432855	0.00564436
CENPI	0.253377	0.0395177	0.467237	0.0202258
ALDH16A1	0.25333	0.0755899	0.43107	0.00521404
MZF1	0.253189	0.112949	0.39343	0.000402398
EPHA10	0.253189	0.0968553	0.409523	0.00150228
RACGAP1	0.253178	0.0455916	0.460765	0.0168289
USHBP1	0.252392	-0.00315216	0.507937	0.0528937
SLC25A45	0.252386	0.109876	0.394896	0.000518317
PPP4C	0.252277	0.0677184	0.436835	0.00738167
DEPDC1B	0.252048	-0.0203593	0.524455	0.069758
ENGASE	0.252035	0.0484883	0.455581	0.01523
ANKRD52	0.252033	-0.048553	0.55262	0.100305
NRROS	0.251984	-0.0278638	0.531832	0.0775949
DCAF15	0.251911	-0.0107645	0.514587	0.0601566
RABL6	0.251896	0.0881149	0.415677	0.00257461
BTBD19	0.251827	-0.0363889	0.540044	0.0868032
PRR22	0.251813	0.0842688	0.419357	0.00322165
RPRML	0.251806	0.167715	0.335896	4.38323e-09
ITGB2	0.251799	-0.0465322	0.550131	0.0980749
CYHR1	0.251331	0.104235	0.398427	0.000811509
ROMO1	0.251069	0.0988645	0.403273	0.00122471
TMEM184B	0.250952	0.0321949	0.469708	0.0245497
DAPK1	0.250834	0.001651	0.500018	0.0485013
FGD1	0.250672	-0.033031	0.534376	0.0833146
MGRN1	0.250508	-0.0154612	0.516476	0.0648881
STK11IP	0.250205	0.0624822	0.437928	0.00899288
RNF224	0.250131	0.0639671	0.436295	0.008453
PLEKHD1	0.250101	-0.00302471	0.503226	0.0528012
LLGL1	0.249478	-0.0333441	0.532301	0.083829
TRAF7	0.249456	0.0876926	0.411219	0.0025072
RABAC1	0.249435	0.043416	0.455454	0.0176441
TRAF4	0.249386	0.136962	0.361809	1.3756e-05
RELL2	0.249206	0.100884	0.397529	0.000991045
PLOD3	0.249162	0.0569602	0.441364	0.0110595
ADAMTS16	0.249149	-0.0273942	0.525692	0.0774275
SLC15A3	0.248983	0.0433333	0.454633	0.0176464
FADS3	0.248928	0.0832731	0.414582	0.00322723
TSTA3	0.248927	0.098592	0.399263	0.00117312
C1orf216	0.248902	0.118079	0.379725	0.000192236
INPPL1	0.2487	-0.00455268	0.501952	0.0542631
ADAMTS14	0.248582	-0.012472	0.509637	0.0619958
DECR2	0.248552	0.174455	0.32265	4.88051e-11
IL12RB1	0.248106	-0.058822	0.555035	0.113116
USF2	0.248046	0.0895436	0.406549	0.00216063
CALML5	0.247818	0.00557131	0.490064	0.0449587
RGS19	0.24777	0.109072	0.386467	0.00046301
CYB561A3	0.24732	0.163488	0.331152	7.37169e-09
ABHD11	0.247257	0.162563	0.331952	1.0533e-08
NELFB	0.247036	0.0102314	0.483841	0.0408898
CLSTN3	0.246861	-0.049486	0.543208	0.102537
CTSD	0.246777	0.0778556	0.415699	0.00419244
KIAA1257	0.246451	-0.144576	0.637478	0.216719
SPRN	0.245998	0.0633922	0.428604	0.00828152
TLCD1	0.245922	0.114736	0.377109	0.000238648
LZTS2	0.245847	-0.0527606	0.544455	0.106601
GFER	0.245768	0.0575241	0.434012	0.0105006
SLC29A2	0.245508	0.119006	0.372009	0.000142491
ADRM1	0.245178	0.0597541	0.430602	0.00955373
MEF2B	0.245039	0.0509034	0.439174	0.0133655
KLF16	0.244916	0.0570541	0.432778	0.0106124
TYMS	0.244847	0.0746797	0.415015	0.00480067
DTL	0.244752	0.0155915	0.473913	0.0363211
GMNN	0.244661	-0.0854832	0.574805	0.146369
SCART1	0.244659	-0.0221042	0.511422	0.0722467
MCM10	0.24452	0.0858512	0.403188	0.00252402
HPN	0.244442	0.162901	0.325983	4.21459e-09
LSM7	0.244343	0.100475	0.388212	0.000872321
HOOK2	0.244204	0.0289782	0.45943	0.0261582
MYL5	0.244178	0.0731056	0.415251	0.00514952
GAL3ST2	0.244096	0.0278806	0.460312	0.0269185
EXD3	0.244032	0.0706118	0.417452	0.00581551
MED25	0.243854	0.0372277	0.45048	0.0207177
CABLES2	0.243814	0.069073	0.418554	0.00624342
POLR2L	0.243536	0.0652204	0.421852	0.00743211
BRD4	0.243527	-0.166392	0.653446	0.244267
JOSD2	0.243458	0.0959782	0.390938	0.00121435
TAOK2	0.243414	-0.0823743	0.569203	0.143086
HSPG2	0.243354	-0.334687	0.821395	0.409291
ASIC3	0.243255	0.0594528	0.427058	0.00948846
ZBTB7B	0.243178	0.0255039	0.460852	0.0285529
SYNE3	0.24292	-0.221819	0.707659	0.30561
ZXDC	0.242808	-0.0373091	0.522926	0.0893353
NPRL3	0.242502	0.0840399	0.400965	0.00270492
RRP9	0.24238	0.0738592	0.410901	0.00481772
ANKUB1	0.24221	-0.182963	0.667383	0.264191
COL4A1	0.241759	-0.142341	0.625859	0.21734
DGAT1	0.241582	0.127489	0.355676	3.32424e-05
MUCL1	0.241509	-0.0586852	0.541703	0.114839
DDX54	0.241497	0.0229772	0.460016	0.0303072
TBC1D10C	0.241453	0.0819522	0.400953	0.00300718
SCUBE1	0.241436	-0.124504	0.607375	0.195969
RINL	0.241408	0.135432	0.347384	8.01864e-06
TFAP4	0.241391	0.0683395	0.414442	0.00625754
SLC39A13	0.241359	0.0295327	0.453186	0.0255344
TCEA2	0.241208	0.0669536	0.415463	0.00666693
LRP5	0.240815	-0.167196	0.648826	0.247352
PPP2R5B	0.240782	0.0216834	0.459882	0.0312454
ZNF48	0.24056	0.0437061	0.437414	0.0166149
TNXB	0.240555	-0.363868	0.844978	0.435362
TRAIP	0.240508	0.073053	0.407964	0.00487764
GNA11	0.240366	-0.300919	0.78165	0.384108
SIPA1	0.240197	0.186919	0.293474	9.89051e-19
FAM219A	0.240188	0.0442424	0.436134	0.0162833
TLCD2	0.240044	-0.363979	0.844066	0.436035
SPNS2	0.24002	0.0335656	0.446474	0.0226898
CAD	0.239971	0.0239273	0.456015	0.029478
SH2B2	0.239854	0.055142	0.424567	0.0109256
DUS3L	0.239739	0.0876026	0.391876	0.00201141
ABTB1	0.239719	0.0347105	0.444728	0.0219166
ZNF513	0.239641	0.0902922	0.38899	0.00166142
P4HA3	0.239304	-0.14226	0.620868	0.218988
TRABD	0.23922	0.120279	0.35816	8.08119e-05
HAGH	0.239208	0.175145	0.303272	2.51061e-13
TMEM132E	0.238993	0.0136639	0.464323	0.0376343
RUVBL1	0.238595	0.0713456	0.405843	0.00517312
GPR35	0.238578	0.0660435	0.411113	0.00672413
FKBP10	0.238407	-0.0313885	0.508203	0.0832845
ANKRD33B	0.238311	-0.48848	0.965102	0.520444
LLGL2	0.238223	0.0161477	0.460298	0.0355114
FCGR3A	0.238125	-0.0848791	0.561129	0.148479
SH3GLB2	0.23805	0.0534791	0.422621	0.011476
WDR38	0.237939	-0.0709869	0.546865	0.131148
ZBTB45	0.237722	0.0238738	0.451569	0.0293486
GGN	0.237421	0.0471478	0.427693	0.0144602
MLST8	0.237388	0.18508	0.289696	5.85182e-19
FEN1	0.236736	0.141151	0.33232	1.20836e-06
GPR37	0.236701	-0.109624	0.583026	0.180386
ZNF646	0.236636	-0.0557335	0.529005	0.112662
ZBTB46	0.236627	0.086754	0.3865	0.00197152
GTPBP3	0.236556	0.152257	0.320855	3.79854e-08
SCAP	0.236429	0.0957237	0.377134	0.000989998
C1orf35	0.236342	0.0760248	0.396659	0.00385967
MON1A	0.236236	0.0869277	0.385543	0.00192827
PUS1	0.23613	0.101598	0.370663	0.000581445
GPC2	0.236121	0.0726205	0.399622	0.00464751
CCM2	0.23604	0.0701477	0.401931	0.00529138
MAPK11	0.236027	0.0748071	0.397247	0.00411252
SLC4A2	0.236016	-0.0225954	0.494627	0.0736603
ABCA3	0.235869	0.079996	0.391743	0.00301857
AGT	0.235675	0.130844	0.340505	1.05153e-05
HGH1	0.235617	0.115244	0.355989	0.000124835
KRT80	0.235581	0.0511254	0.420037	0.0123074
CBY3	0.235579	-0.0572614	0.528419	0.114861
SHMT2	0.235528	0.148461	0.322595	1.14575e-07
TNFAIP8L1	0.235527	0.0647159	0.406339	0.00688114
MAFB	0.235204	0.103968	0.366439	0.000443577
ODF3L2	0.234978	0.0926406	0.377316	0.00121384
PSMG3	0.234768	0.0432139	0.426321	0.0163001
GJD3	0.23467	-0.135816	0.605156	0.214435
CCDC40	0.234353	0.0160269	0.452679	0.0353923
FABP5	0.234185	0.0675484	0.400821	0.00587882
ZNF366	0.234183	-0.244922	0.713288	0.338055
ZNF787	0.23405	0.109181	0.358919	0.000239079
ZNF142	0.234015	-0.0982062	0.566236	0.167405
ITIH3	0.233788	0.067339	0.400236	0.00590711
SCAND1	0.233778	0.104135	0.36342	0.00040885
PRRT3	0.233767	0.177681	0.289854	3.10729e-16
CLCN2	0.233678	0.088001	0.379355	0.00166686
SMARCA4	0.233544	-0.049438	0.516526	0.105759
CDCA4	0.233472	0.0752449	0.3917	0.00382769
GMIP	0.23341	-0.0361005	0.502921	0.0896154
SAPCD2	0.233203	0.179873	0.286533	1.02982e-17
KIF4B	0.233008	-0.168596	0.634613	0.255472
EVA1B	0.232974	0.0640197	0.401928	0.00687934
YIF1A	0.232761	0.0458756	0.419647	0.0146432
CCDC18	0.232653	-0.121311	0.586618	0.197661
CCNL2	0.232645	-0.0318638	0.497154	0.0847333
FASTK	0.232608	0.110517	0.354698	0.000188362
PIEZO1	0.232536	-0.0244212	0.489492	0.0761146
SCN8A	0.232473	-0.0837035	0.54865	0.149559
MXRA8	0.232256	0.00949152	0.45502	0.0410055
MND1	0.232176	-0.168554	0.632907	0.256137
TSSK2	0.232117	-0.17315	0.637384	0.261621
CLEC14A	0.231913	0.0896099	0.374215	0.0014023
PMPCA	0.231869	0.0527525	0.410986	0.0111743
HIGD1B	0.231852	0.0972598	0.366444	0.000734715
BAMBI	0.231824	-0.0552363	0.518884	0.113461
GPN2	0.231774	-0.0739611	0.53751	0.137325
CTSZ	0.231768	0.0689952	0.394541	0.00525874
FBXO6	0.23174	0.121369	0.34211	3.86799e-05
CALHM2	0.231662	-0.120197	0.583521	0.196901
NMU	0.231529	0.0825767	0.38048	0.00231492
SLC25A39	0.231515	0.123666	0.339365	2.58365e-05
RASSF7	0.23137	0.175545	0.287195	4.54285e-16
MIIP	0.231356	0.0865721	0.37614	0.00173677
CAPN10	0.231299	0.065971	0.396627	0.0061057
PIGQ	0.231278	0.188306	0.274251	5.15655e-26
RAB3IL1	0.231249	0.180308	0.28219	5.71896e-19
MORN1	0.231052	-0.0296209	0.491725	0.0823433
PRSS54	0.23104	-0.172806	0.634886	0.262162
UCP2	0.231023	-0.117319	0.579365	0.193648
SERHL2	0.230816	0.0145275	0.447104	0.0364735
TMEM259	0.230685	-0.0122962	0.473665	0.0627754
DNPEP	0.230643	0.030747	0.430539	0.0237323
PHKG1	0.230334	-0.187809	0.648477	0.2803
HEY2	0.229986	-0.00251634	0.462489	0.0525316
PWWP2B	0.229908	0.188037	0.271779	5.20561e-27
TOM1L2	0.229841	-0.2826	0.742283	0.379354
PABPC1L	0.229841	-0.09109	0.550772	0.160418
MUC1	0.229796	0.101341	0.358251	0.000454526
MEX3D	0.229698	0.130533	0.328863	5.6283e-06
ZNF500	0.229523	0.0201804	0.438865	0.0316422
MALL	0.229486	-0.0678354	0.526808	0.130333
NFKBIB	0.229428	0.0141506	0.444705	0.0367261
PSTPIP1	0.229421	-0.00107641	0.459918	0.0510795
VDR	0.229392	-0.120299	0.579082	0.198545
DNASE1	0.229368	0.0445162	0.41422	0.0150172
SSBP4	0.22933	0.103489	0.355171	0.000354551
GATAD2A	0.229255	0.0578439	0.400667	0.00875781
PPP6R1	0.229068	-0.0574252	0.515562	0.11709
ZNHIT2	0.229039	0.104156	0.353921	0.000324833
FAM189A1	0.229038	0.0812283	0.376848	0.00238901
CUL7	0.22872	-0.0164653	0.473905	0.0674981
MLXIP	0.228679	-0.183019	0.640377	0.2763
GAL3ST4	0.228563	0.0639856	0.39314	0.00648932
CCDC124	0.228529	0.0293283	0.427729	0.0245424
RAB3A	0.228331	0.0280716	0.428591	0.0254368
PKD1	0.228211	-0.121801	0.578224	0.20128
GPT	0.228037	0.0744008	0.381673	0.00362461
GAS2L3	0.227996	0.0139366	0.442056	0.0368366
SLC6A9	0.22797	-0.0408279	0.496768	0.0964599
TUBA1C	0.227869	0.155506	0.300232	6.74877e-10
GPR88	0.227775	-0.0438619	0.499412	0.100283
DENND4B	0.227669	0.0976394	0.357699	0.000599802
ZNF628	0.227548	0.0460785	0.409018	0.0139855
PERM1	0.227256	0.0301285	0.424384	0.0238511
GPAA1	0.227024	0.177804	0.276244	1.56389e-19
CLIP2	0.226486	-0.143054	0.596026	0.22966
ZMYND15	0.226445	0.128266	0.324623	6.16721e-06
RUSC1	0.226124	0.141053	0.311194	1.89099e-07
SPSB1	0.226082	-0.0604022	0.512566	0.121929
CDK16	0.225953	0.0269819	0.424923	0.0260309
PLEC	0.225843	-0.0595247	0.511212	0.120869
IZUMO4	0.225789	0.0661024	0.385476	0.00558343
SRRT	0.225759	0.00866424	0.442853	0.0415313
PUF60	0.225733	0.116098	0.335368	5.44927e-05
GIT1	0.225682	0.0429494	0.408414	0.0154935
ADAMTS10	0.225567	-0.128075	0.579209	0.211247
POLR1A	0.225547	-0.131601	0.582695	0.215805
CD68	0.225493	-0.0825175	0.533503	0.151321
NOP16	0.225475	0.0604867	0.390464	0.00739509
GDI1	0.225353	-0.0244941	0.475201	0.0770916
NRIP3	0.22527	0.16698	0.28356	3.60256e-14
PODNL1	0.225152	0.0498513	0.400453	0.0118248
ORAI2	0.225135	0.0502448	0.400026	0.0116343
E2F8	0.225092	0.086631	0.363552	0.00144125
EIF4G1	0.225032	-0.101147	0.551212	0.176316
RNF223	0.224867	0.076145	0.373588	0.00304202
LZTR1	0.224702	0.0554925	0.393911	0.00924826
VMO1	0.224608	0.0863802	0.362836	0.00144871
TSSK6	0.224602	0.045071	0.404133	0.0142061
AP4M1	0.224548	0.0313949	0.417701	0.0226948
CLSPN	0.224529	0.0308463	0.418211	0.0230797
AGO2	0.224521	-0.235218	0.68426	0.338476
NTMT1	0.224341	0.0825705	0.366111	0.00192547
PARD6A	0.22428	0.173705	0.274855	3.57191e-18
FZD2	0.224133	-0.0757727	0.524039	0.142984
CAMKK1	0.224035	0.0293077	0.418763	0.0241364
ADAM12	0.223795	0.0371612	0.410429	0.0187624
C2CD2L	0.223768	0.0515273	0.39601	0.0108871
RBBP8NL	0.223707	0.0698473	0.377567	0.00437575
POP7	0.223534	0.1124	0.334667	8.07128e-05
ZNF837	0.223473	0.141252	0.305693	9.97784e-08
FPGS	0.223364	0.046133	0.400595	0.013506
MCM4	0.223326	0.0790805	0.367571	0.00240945
QTRT1	0.223304	0.0386245	0.407983	0.017794
DVL3	0.223268	-0.0174253	0.463962	0.0690534
EPS8L2	0.223235	0.0801497	0.36632	0.00222933
AGAP2-AS1	0.223191	-0.223015	0.669396	0.326904
SLC25A18	0.223037	0.14617	0.299903	1.29245e-08
GSN-AS1	0.223005	-0.152364	0.598375	0.24426
SLC26A6	0.222916	0.136732	0.309101	3.99014e-07
TRIM28	0.222846	0.0164182	0.429274	0.0343576
FAM151A	0.22277	-0.253322	0.698863	0.359093
DIO1	0.22275	0.157975	0.287526	1.58432e-11
IDUA	0.222687	0.0896714	0.355703	0.00103345
UAP1L1	0.222602	0.136226	0.308978	4.39382e-07
PAFAH1B3	0.222498	0.135853	0.309143	4.82745e-07
NANOS3	0.222361	0.126105	0.318617	5.96278e-06
ALX4	0.222265	0.0255992	0.418931	0.0267543
GINS1	0.222216	0.00245482	0.441978	0.0474952
DEFA5	0.222152	-0.00233244	0.446636	0.0524284
DHX37	0.222133	-0.0253668	0.469633	0.0785634
DMBX1	0.222053	0.0223627	0.421743	0.0292979
SEMG2	0.221933	0.130292	0.313574	2.06889e-06
HSPA12B	0.221848	-0.0132844	0.45698	0.0644245
MAP4K4	0.221833	-0.069433	0.513099	0.135505
OLIG1	0.221799	0.09377	0.349827	0.000685106
UNC5B	0.22158	-0.201837	0.644997	0.305045
TAF6L	0.221571	0.00753501	0.435607	0.042462
WRAP73	0.221524	0.113547	0.329501	5.79461e-05
CENPU	0.221519	-0.263622	0.706661	0.370822
RFX6	0.221387	0.0318517	0.410922	0.0220596
STON2	0.221255	-0.0391433	0.481654	0.0958448
IFI27	0.221172	0.0252532	0.41709	0.0269255
PALD1	0.22101	-0.0236721	0.465693	0.0766697
MESP2	0.220984	0.0450553	0.396913	0.0138199
HDAC7	0.220875	0.0219606	0.419788	0.0295291
C10orf55	0.220854	-0.181117	0.622826	0.281544
COL11A2	0.220812	0.09217	0.349454	0.000767529
EFR3B	0.220349	-0.00329931	0.443998	0.0534768
U2AF2	0.220252	0.012027	0.428476	0.0381564
ATP13A1	0.220081	0.0370306	0.403132	0.0184501
BRSK1	0.220061	0.153067	0.287056	1.21012e-10
ZMIZ2	0.21987	0.035411	0.40433	0.0194797
DOK2	0.219787	-0.025815	0.465389	0.0794384
FAM20C	0.219776	0.086927	0.352625	0.00118518
FAM131A	0.219773	0.0487561	0.39079	0.0117775
FBXO44	0.219732	0.0140173	0.425447	0.0363032
MANEAL	0.21973	0.0463435	0.393117	0.0129977
TRMT1	0.219715	0.0674911	0.371939	0.00467011
MEX3B	0.219459	0.174064	0.264854	2.66111e-21
TBX2	0.219419	0.0394234	0.399414	0.016883
KIF14	0.219192	0.0963612	0.342023	0.000469536
NT5M	0.219151	0.0898047	0.348497	0.000897716
CYP4F8	0.219074	0.126128	0.312021	3.84465e-06
CEP89	0.219006	-0.0480342	0.486046	0.107964
WNK2	0.218963	-0.0977303	0.535657	0.175377
CASZ1	0.21878	-0.0822244	0.519785	0.154282
MFSD12	0.21869	0.0760758	0.361304	0.00265159
NPBWR1	0.218626	0.00196682	0.435285	0.0479562
TYROBP	0.218586	0.0498513	0.387321	0.0111164
EML3	0.218575	0.0145536	0.422597	0.0357486
SH3BP2	0.218525	0.0655584	0.371493	0.00511085
INPP5J	0.218507	0.16864	0.268375	8.84014e-18
KATNB1	0.218462	0.00789781	0.429025	0.0420042
TIMM10	0.218395	0.0655914	0.3712	0.00509
DLG4	0.218375	-0.0768547	0.513605	0.14713
CDH7	0.218341	0.101822	0.334861	0.000240002
CPXM2	0.218267	-0.159422	0.595956	0.257354
ICAM5	0.218194	-0.0727601	0.509148	0.141608
AATK	0.218035	0.0717525	0.364317	0.00348528
PTX4	0.217987	-0.13228	0.568254	0.22255
NCDN	0.217915	-0.0133655	0.449195	0.0647907
FARSA	0.217872	-0.0181875	0.453931	0.0704579
NAPRT	0.21783	0.15375	0.28191	2.69028e-11
ADAM15	0.217522	0.0788449	0.356199	0.00210995
PSRC1	0.217487	0.109648	0.325325	7.72383e-05
E2F7	0.217467	0.097098	0.337836	0.000398602
SAMD1	0.217442	0.122302	0.312583	7.48294e-06
RSPH1	0.217319	0.104518	0.330119	0.000159352
CLNK	0.217239	0.0694999	0.364979	0.00395194
MTHFD1L	0.2172	0.0631833	0.371217	0.00570953
RBM10	0.217093	-0.00594429	0.440131	0.0564264
SLC6A8	0.217079	0.131244	0.302915	7.16732e-07
CAPS	0.217054	0.147509	0.286599	9.52533e-10
SCYL1	0.216905	0.0140746	0.419736	0.036085
ERCC6L	0.216759	0.0448861	0.388632	0.0134425
ANKMY1	0.216755	0.0933556	0.340154	0.000575848
CDK2AP2	0.216727	0.16167	0.271784	1.20761e-14
CIITA	0.216186	-0.115287	0.547659	0.201149
TTC9B	0.215997	-0.00948453	0.441478	0.0604467
BICD1	0.215922	-0.131648	0.563492	0.223378
IPO4	0.215823	0.130048	0.301598	8.15683e-07
TRPM2	0.21582	0.164463	0.267178	1.77428e-16
CCDC130	0.215783	0.0693466	0.36222	0.00387545
RASL10A	0.215778	0.140036	0.291519	2.35454e-08
NR2C2AP	0.2157	0.0947971	0.336604	0.000471018
SURF6	0.215533	-0.0739931	0.505059	0.144548
TAZ	0.215454	0.0401169	0.390792	0.0160226
MUS81	0.215319	0.0794413	0.351196	0.00189723
GPR78	0.215139	-0.132985	0.563263	0.2258
DPEP2	0.215047	0.00826639	0.421828	0.0415183
TOMM40	0.215002	0.175072	0.254932	4.90446e-26
TMEM201	0.214875	0.0219874	0.407763	0.0290077
SURF2	0.214738	0.0874671	0.342009	0.000943164
SDC1	0.214703	0.14632	0.283086	7.56957e-10
CARD9	0.214659	0.101459	0.327858	0.000201882
CCNE2	0.21458	0.099523	0.329638	0.000256875
MZT2B	0.214487	0.081198	0.347776	0.00161076
WDR13	0.214427	0.0415465	0.387307	0.0150579
NUDT8	0.214368	0.00826477	0.420472	0.0414941
LCN12	0.214214	-0.000974317	0.429402	0.0510464
MIRLET7BHG	0.214077	0.130225	0.297929	5.61955e-07
CBX4	0.213824	0.162117	0.265531	5.27256e-16
RAPGEF1	0.21377	-0.116207	0.543747	0.204181
RPS6KA4	0.213592	0.0715637	0.35562	0.00320323
CASKIN2	0.21349	-0.0913212	0.518301	0.169827
LRRC75A	0.213485	0.0560495	0.370921	0.00786664
DPH7	0.213452	0.0393326	0.387571	0.0162741
MAP3K9	0.213247	-0.0640513	0.490545	0.131748
DND1	0.213051	-0.151687	0.57779	0.252269
RFNG	0.212776	0.168124	0.257428	9.66218e-21
BCORL1	0.212713	-0.231167	0.656592	0.347608
TMSB10	0.212617	-0.090325	0.515558	0.168951
STK10	0.212602	-0.125957	0.551161	0.218405
DALRD3	0.212247	0.0644382	0.360056	0.00488652
PROZ	0.211978	0.0435985	0.380358	0.0136077
F2RL2	0.211978	0.0417055	0.38225	0.0146862
CDA	0.211925	0.0331453	0.390705	0.0201611
RHD	0.211894	-0.239513	0.663302	0.357561
SH3GL1	0.211825	0.00768597	0.415965	0.041976
LETM1	0.211722	0.082221	0.341223	0.00135365
CHCHD6	0.211691	0.109524	0.313859	4.88533e-05
RHBDF1	0.211665	0.0703416	0.352988	0.00333003
PROSER3	0.210997	-0.106189	0.528183	0.192302
CD3EAP	0.210979	-0.0359828	0.457941	0.0940533
RAMP3	0.21094	0.0871827	0.334697	0.000835699
TSPAN10	0.21093	0.157063	0.264797	1.65745e-14
USP43	0.210816	-0.0240118	0.445645	0.0784837
B9D1	0.210529	0.170401	0.250656	8.40895e-25
SHARPIN	0.210415	0.109393	0.311438	4.45866e-05
DIAPH3	0.210282	0.0495707	0.370993	0.0103323
SLC1A7	0.210167	-0.199843	0.620177	0.315061
ATXN2L	0.209966	-0.000235861	0.420169	0.0502576
RHEBL1	0.209953	0.059319	0.360587	0.00629914
C1orf194	0.209911	0.142605	0.277217	9.79796e-10
WIZ	0.209822	0.00201964	0.417624	0.0478145
BAX	0.209765	0.144841	0.27469	2.41286e-10
ZNF517	0.209746	0.117487	0.302006	8.35626e-06
UBE2O	0.209746	-0.0288898	0.448381	0.0849453
TSNARE1	0.209745	0.0315316	0.387959	0.0210691
ASPSCR1	0.209745	0.130701	0.288789	1.98439e-07
GRM4	0.209661	-0.00212278	0.421445	0.052341
GNL3L	0.209536	-0.445526	0.864599	0.5307
PLEKHJ1	0.209388	0.0657668	0.35301	0.00427038
LTB	0.209381	0.121495	0.297266	3.01992e-06
KIFC3	0.209378	-0.134829	0.553586	0.233172
PACS2	0.209336	0.0372267	0.381446	0.0171304
FBXW9	0.20929	0.170308	0.248272	6.78245e-26
SYT12	0.209134	-0.0399064	0.458174	0.0997849
CENPE	0.209134	-0.00568322	0.42395	0.0563769
GIPC1	0.20896	0.0351179	0.382803	0.0184781
FBXL15	0.20889	0.0582011	0.359579	0.00658831
OTUD7A	0.208724	-0.080652	0.498099	0.157449
EPHA1	0.208698	-0.0529153	0.47031	0.117928
TBL3	0.208626	0.0352502	0.382002	0.0183511
SLC3A1	0.208603	0.108029	0.309178	4.79886e-05
MAGI1	0.208588	-0.344968	0.762144	0.460184
P3H4	0.208539	0.165685	0.251393	1.45892e-21
ZNF282	0.208248	-0.0125857	0.429082	0.0645645
BANP	0.208025	-0.00412962	0.420179	0.0546293
REXO1	0.208013	-0.0160848	0.43211	0.0688679
ZNF746	0.207856	0.0729494	0.342763	0.00252947
CHPF	0.207802	-0.0276006	0.443204	0.0836016
SFI1	0.207711	0.0134974	0.401924	0.0360665
MED16	0.20762	-0.0188531	0.434094	0.0723668
ZBTB7A	0.207613	-0.0859403	0.501166	0.165696
POLQ	0.20758	0.0855186	0.329642	0.000858692
FBF1	0.207539	0.00971566	0.405362	0.039761
ECEL1	0.207124	0.0688493	0.345399	0.0033262
UNC13D	0.207075	0.0427238	0.371425	0.0135315
PLEKHB1	0.206826	-0.105305	0.518957	0.194039
CDCA2	0.20675	0.0454627	0.368037	0.0119904
LRRC4B	0.206745	-0.109841	0.523331	0.200565
TESC	0.206685	-0.0154149	0.428785	0.0681623
GNG8	0.206516	0.0734409	0.33959	0.00235305
GAL	0.206235	0.0660717	0.346398	0.00392814
GLYCTK	0.206203	0.118183	0.294224	4.39972e-06
CYTH4	0.206092	-0.0413029	0.453486	0.102523
GJB2	0.206034	0.130378	0.28169	9.41965e-08
PLEKHA7	0.205971	-0.135444	0.547386	0.237039
TMEM134	0.205952	0.155144	0.256759	1.94484e-15
RHOH	0.205896	-0.0144512	0.426243	0.0670375
KCNN2	0.205861	-0.196276	0.607999	0.315697
ARVCF	0.205754	0.060013	0.351495	0.00565687
ELK3	0.205692	-0.252519	0.663903	0.37895
LENG8	0.205674	-0.023232	0.43458	0.0782309
CLCN7	0.205671	0.0790763	0.332265	0.00145133
C9orf147	0.205663	-0.0842461	0.495573	0.164405
ERICH6B	0.205633	-0.191355	0.602621	0.309997
KRT81	0.205579	0.0431985	0.36796	0.0130876
PLXNC1	0.205512	-0.222912	0.633936	0.347125
NCOR2	0.205472	-0.135562	0.546506	0.237652
PQBP1	0.205237	0.055204	0.355271	0.00733757
CNOT3	0.205104	-0.0107349	0.420943	0.062535
MSX1	0.204905	0.147073	0.262736	3.80019e-12
DDX49	0.204865	0.0941516	0.315579	0.000287034
PIF1	0.204845	0.0572562	0.352434	0.00652187
CHAF1B	0.20484	0.063594	0.346086	0.00447738
PRAME	0.204821	0.15119	0.258452	7.14265e-14
ZDHHC11	0.204802	0.137265	0.27234	2.79065e-09
SPPL2B	0.204795	0.0595749	0.350015	0.00570944
TOX2	0.204497	-0.0267886	0.435782	0.0831043
SIX5	0.20439	0.132042	0.276739	3.07591e-08
AGER	0.204387	0.0266208	0.382153	0.0242294
TOR2A	0.204299	0.164291	0.244306	1.39704e-23
ZNF324B	0.204204	-0.0351507	0.443558	0.0944985
RGL2	0.204198	0.0405377	0.367859	0.0144678
CARHSP1	0.204188	0.110609	0.297767	1.89763e-05
C5orf46	0.204174	0.0146719	0.393676	0.0347112
C6orf226	0.203839	0.0814886	0.326189	0.00109328
DHX30	0.203814	-0.0687458	0.476375	0.142753
GPRIN2	0.203762	0.00240053	0.405124	0.0473306
ACBD7	0.203723	-0.0692747	0.476721	0.143574
CYTH2	0.203599	0.0817984	0.3254	0.00105203
TRIM65	0.203539	0.0776674	0.32941	0.00152788
LRSAM1	0.203473	0.00550169	0.401445	0.0439642
TTLL3	0.203402	0.0115004	0.395303	0.0377626
ZNF367	0.203294	0.0171796	0.389409	0.0322836
LAGE3	0.203117	0.0968272	0.309407	0.000180079
CDC34	0.203097	0.0579171	0.348277	0.00610927
FZR1	0.203074	-0.0698514	0.476	0.144747
KLHL33	0.203024	-0.357422	0.763471	0.4777
ATP6V0E2	0.202895	0.141182	0.264607	1.16479e-10
ZNF777	0.202781	-0.0371707	0.442733	0.0976514
GRK6	0.202653	0.0560407	0.349266	0.00674593
CACTIN	0.202613	-0.00997449	0.415201	0.0617616
SUV39H1	0.202611	0.0873933	0.317829	0.000567681
ANAPC11	0.202605	0.12933	0.275881	5.98355e-08
ARHGEF1	0.202462	0.0152253	0.389699	0.0340618
FAM161B	0.202459	-0.120257	0.525175	0.218845
STMN1	0.202387	-0.19164	0.596414	0.314073
DCST2	0.202109	0.0405363	0.363681	0.0142187
ATP6V1C2	0.201789	-0.0518128	0.455391	0.118871
MCOLN1	0.201782	0.00582483	0.397739	0.043568
TSEN54	0.201658	0.0854866	0.317828	0.000668354
CHAC1	0.201642	0.072688	0.330597	0.00217858
PRR14	0.201514	0.163027	0.240001	1.04455e-24
BAD	0.201464	0.0982704	0.304658	0.000130021
ZNF296	0.201446	0.123927	0.278965	3.51891e-07
DNAAF5	0.201401	0.0934665	0.309335	0.000254974
STARD3	0.201167	0.040818	0.361517	0.0139369
TSC2	0.201145	0.0275977	0.374692	0.0231082
ADAM7	0.201116	-0.190874	0.593107	0.314614
REXO4	0.20111	0.00304525	0.399175	0.0465801
LMTK3	0.200902	0.0784315	0.323372	0.00130377
C9	0.200753	-0.110582	0.512088	0.206298
NVL	0.200719	0.0154141	0.386023	0.033754
NSMF	0.200692	0.0736898	0.327695	0.00195372
HOXC12	0.200609	0.033823	0.367396	0.018402
RRP1	0.200582	0.046232	0.354933	0.0108646
RDH13	0.200499	-0.0513665	0.452364	0.118703
DAZAP1	0.200401	0.0866616	0.314141	0.000553735
TNFRSF25	0.200397	0.0499318	0.350863	0.00904428
CMTM8	0.200336	0.0312524	0.36942	0.0202205
CAPSL	0.200229	0.140599	0.25986	4.66595e-11
DPP9	0.200204	-0.0160819	0.416491	0.0696422
PANK4	0.200194	-0.0560247	0.456413	0.125671
ASB6	0.200097	0.0104448	0.389748	0.0386488
SIRT7	0.200036	0.0809653	0.319106	0.000992315
BEND7	0.199978	0.136859	0.263097	5.3091e-10
WNT10B	0.199934	0.102741	0.297128	5.53521e-05
CYFIP2	0.199932	0.0123618	0.387501	0.0366955
CARM1	0.199907	-0.0797992	0.479614	0.161276
HTRA2	0.199876	0.0926598	0.307092	0.000258355
SCAMP5	0.199858	0.146832	0.252883	1.49847e-13
FANCG	0.199857	0.116986	0.282727	2.28094e-06
NOC2L	0.199659	0.0543397	0.344978	0.00708416
NETO2	0.199632	0.109424	0.289839	1.44146e-05
UBE2J2	0.199523	0.110726	0.288321	1.06309e-05
ZNF862	0.199516	0.00563891	0.393393	0.0436987
NUDT16L1	0.199297	0.123823	0.274771	2.273e-07
NOTCH1	0.199269	-0.238497	0.637034	0.372304
TSPAN17	0.199198	0.0843215	0.314075	0.00067728
AKT2	0.199162	-0.0373795	0.435703	0.0988938
AZIN2	0.198965	0.0269064	0.371024	0.0234231
SART1	0.198953	-0.0636063	0.461512	0.137503
NFKBIL1	0.198885	0.0805312	0.317238	0.000989197
PLEKHM2	0.198877	-0.0587082	0.456463	0.130215
ZNF687	0.198852	-0.0659103	0.463614	0.141008
STRN4	0.198824	0.0397354	0.357912	0.0143053
MRPS26	0.1988	0.0989696	0.29863	9.49967e-05
COL18A1	0.198774	0.134102	0.263447	1.70116e-09
G6PD	0.198677	-0.0904409	0.487796	0.178027
ZFPM1	0.19861	0.122381	0.274839	3.28031e-07
SDHA	0.198489	0.0372698	0.359709	0.0158194
FRMD8	0.198317	0.0455738	0.351061	0.0109354
MPV17L2	0.198308	0.0669533	0.329662	0.00308652
PKN1	0.198215	0.0792796	0.317151	0.00108913
SLX4	0.198052	-0.00795279	0.404058	0.0595244
STX10	0.198028	0.0661285	0.329928	0.00325468
CCDC88B	0.197841	0.0245583	0.371124	0.0252382
COL8A2	0.197759	-0.0630349	0.458552	0.137218
TBRG4	0.197659	0.0731578	0.32216	0.00186043
A1BG	0.197364	-0.071268	0.465996	0.149871
NRP2	0.197283	-0.358434	0.753	0.486555
SAMD4B	0.197272	-0.131841	0.526386	0.24007
FNDC8	0.197205	-0.163059	0.557469	0.283331
MYBBP1A	0.19708	-0.012145	0.406304	0.0648642
EHD1	0.197035	-0.0129322	0.407003	0.0658789
FKBP1C	0.196886	-0.0265194	0.420292	0.0841127
NELFA	0.196771	0.0337481	0.359794	0.0179958
BIRC7	0.196516	0.0294114	0.36362	0.0211705
TCF19	0.196499	0.0372615	0.355736	0.0155805
STUB1	0.196414	0.0859817	0.306846	0.000490341
PHLDA2	0.196414	0.129483	0.263345	8.83842e-09
DPM3	0.196371	0.153023	0.239719	6.75975e-19
NKD2	0.196113	-0.0220467	0.414272	0.0780871
CCDC28B	0.196079	0.0997024	0.292455	6.67528e-05
MGAT5B	0.196043	0.0591511	0.332935	0.00500265
MAP7D1	0.196042	-0.0495936	0.441679	0.117759
SCN1B	0.195993	0.100678	0.291309	5.57317e-05
CAPN5	0.195958	0.114137	0.27778	2.67887e-06
PPP1R32	0.195911	0.0659392	0.325882	0.00313354
MAPK8IP1	0.195804	0.0382179	0.35339	0.0148796
ZNF341	0.195794	0.00596301	0.385625	0.0432249
CERCAM	0.195772	-0.119744	0.511287	0.223938
ENO3	0.195758	0.118014	0.273503	8.0106e-07
DPF1	0.195679	-0.036664	0.428022	0.0988041
SLC25A1	0.195631	0.125255	0.266008	5.08621e-08
RNF126	0.195611	0.158222	0.232999	1.13259e-24
AIF1L	0.195596	0.144999	0.246193	3.54374e-14
NR2F6	0.195481	0.127141	0.263822	2.06708e-08
INSM2	0.195452	0.0946207	0.296284	0.000145167
AP2A1	0.195427	-0.0986402	0.489494	0.192737
KIF28P	0.195376	0.040524	0.350228	0.0134031
ZIC5	0.195328	0.0486378	0.342019	0.00905887
FRZB	0.195314	-0.158724	0.549353	0.27958
CSNK1D	0.195302	-0.10485	0.495455	0.202202
SHROOM1	0.195183	-0.0625306	0.452898	0.137701
AP3D1	0.195149	0.000372076	0.389925	0.049564
SIGLEC9	0.195068	0.0058176	0.384319	0.0433612
CRB3	0.195044	0.0924323	0.297655	0.000194928
HBQ1	0.194965	0.14577	0.244159	8.00047e-15
ITGAM	0.19495	-0.135059	0.524958	0.246933
ZNF335	0.194597	0.0107709	0.378424	0.0380047
ZNF764	0.194578	0.0466789	0.342477	0.00992145
GAS6	0.19456	-0.215741	0.604861	0.352686
EEF1D	0.194541	0.100732	0.28835	4.81208e-05
KAT2A	0.194524	-0.020925	0.409972	0.0767927
NDUFA11	0.194438	0.142396	0.24648	2.42896e-13
RNF44	0.194424	0.0592777	0.32957	0.00480774
CGA	0.194321	0.129834	0.258807	3.50371e-09
SLC25A19	0.194272	0.100137	0.288407	5.23454e-05
C1orf147	0.194186	-0.0768979	0.465271	0.160323
TMEM120B	0.193986	0.0211942	0.366777	0.0277808
TCF3	0.193812	0.15408	0.233543	1.16803e-21
MYPOP	0.193805	0.154648	0.232961	2.99212e-22
C16orf91	0.193713	0.121148	0.266278	1.67559e-07
NPIPB15	0.19367	0.0973261	0.290014	8.15127e-05
ETV1	0.193508	-0.168698	0.555713	0.29505
TRIM3	0.193489	0.0201378	0.366841	0.0286953
C11orf24	0.193446	-0.0226145	0.409506	0.0792902
LAD1	0.193365	0.0723676	0.314362	0.00173499
BTBD2	0.193299	0.0035523	0.383046	0.0458625
GNLY	0.19323	0.0748541	0.311606	0.00137747
GBA2	0.19306	-0.0202773	0.406398	0.0761172
SLC43A2	0.193053	-0.00782357	0.39393	0.0596152
GUK1	0.192999	0.100299	0.285698	4.49177e-05
RELL1	0.192977	-0.329892	0.715846	0.469452
COX4I2	0.192843	0.142139	0.243548	9.03427e-14
MTFR2	0.192799	0.0149697	0.370629	0.0335905
WDR4	0.192753	0.100735	0.28477	4.0324e-05
ZNF252P-AS1	0.192616	0.06961	0.315623	0.0021469
MARK4	0.192594	-0.0309923	0.416179	0.0913567
FOXP4	0.192579	-0.0917291	0.476887	0.18431
CST5	0.192522	0.0736886	0.311356	0.00149663
NMNAT2	0.192504	0.144837	0.240171	2.46599e-15
GDPD5	0.192436	0.144427	0.240445	3.95814e-15
LEMD2	0.192414	0.0380147	0.346813	0.0145848
CDC42BPG	0.192253	-0.0318043	0.41631	0.0926169
MID1IP1	0.192165	-0.0227094	0.407039	0.0796327
OBSL1	0.192107	-0.0958488	0.480062	0.191019
SNCA	0.192076	0.107024	0.277129	9.58826e-06
LSM14B	0.191998	-0.0191555	0.403151	0.0747233
UVSSA	0.191985	0.0513953	0.332575	0.00744031
TBC1D9B	0.191956	0.0418242	0.342088	0.0122114
RTKN	0.191942	0.141249	0.242635	1.16134e-13
TYK2	0.191843	-0.0120557	0.395741	0.0651716
CERS4	0.191825	0.0312348	0.352416	0.0192231
TJP3	0.191751	0.120805	0.262698	1.17509e-07
LAMTOR2	0.19163	0.0931787	0.290081	0.000136204
ZBTB17	0.191626	0.0405283	0.342724	0.0129305
AKAP8L	0.191543	-0.000798254	0.383884	0.0509584
ARHGEF15	0.191531	0.0346853	0.348377	0.0166932
FAM193B	0.191502	0.0438335	0.33917	0.0110297
IQCE	0.191485	0.0229256	0.360044	0.0259783
ZNF688	0.191483	0.0945108	0.288455	0.000108756
TRPT1	0.191392	0.112248	0.270536	2.1398e-06
LSM4	0.191386	0.0994303	0.283342	4.51825e-05
KCNK13	0.191341	0.133369	0.249314	9.86597e-11
CDK9	0.191251	0.0240247	0.358477	0.0249908
ARHGEF16	0.191173	0.148448	0.233899	1.79021e-18
SYNE4	0.191033	0.105389	0.276677	1.23229e-05
BSN	0.190998	0.0389944	0.343002	0.013787
TM7SF2	0.190996	0.12635	0.255642	7.00926e-09
LRFN3	0.190984	0.0207327	0.361236	0.0279034
C10orf95	0.190977	0.0502266	0.331728	0.00782858
RRP12	0.190834	0.0742565	0.307412	0.00133475
XAB2	0.190822	-0.0199199	0.401563	0.0759471
MYO1F	0.190627	-0.0326007	0.413855	0.0941843
TBX10	0.190606	0.0679182	0.313294	0.00232701
ZNF768	0.190546	0.00194302	0.37915	0.047686
P3H1	0.190472	0.0248829	0.35606	0.0241656
BCL6B	0.190445	0.118309	0.26258	2.28522e-07
FCGR2A	0.190287	0.0833363	0.297237	0.000488141
MMP9	0.190161	0.0929778	0.287344	0.000125507
LPL	0.190079	0.0625496	0.317609	0.00348607
AMHR2	0.189965	0.149293	0.230636	5.46324e-20
ENTPD8	0.189925	0.0855768	0.294273	0.000360617
MSI1	0.189718	0.0349949	0.344441	0.0162495
SETD1A	0.189567	-0.0095696	0.388703	0.0620726
TTC21A	0.18954	0.0646504	0.314429	0.00293407
RRS1	0.189465	0.0523191	0.326612	0.00677596
WFIKKN1	0.189455	0.0568041	0.322107	0.00512195
C1orf229	0.18935	0.102905	0.275796	1.76193e-05
TIMM44	0.189311	0.0348445	0.343778	0.0163017
N4BP3	0.189286	-0.0219571	0.400529	0.0790473
ZBTB12	0.189232	0.111742	0.266723	1.69928e-06
DLX2	0.189157	0.070284	0.30803	0.0018159
KIAA1211L	0.189091	0.0294237	0.348757	0.0202787
UPP1	0.189059	0.0511741	0.326944	0.00720155
DNMT3A	0.188903	-0.0251539	0.40296	0.0836932
GDPD3	0.188893	0.0422462	0.335539	0.0115832
PRELID1	0.188889	0.0879373	0.289841	0.000245172
MLNR	0.188874	0.00129017	0.376459	0.048445
FLII	0.188505	-0.0816675	0.458677	0.171466
HEXIM2	0.188484	0.0494718	0.327496	0.00787276
ZNF771	0.188275	0.0796503	0.2969	0.000680975
CRYBB2	0.188254	0.134013	0.242495	1.02841e-11
ZYG11A	0.188246	-0.0298301	0.406322	0.0906717
SLC39A4	0.188182	0.109124	0.267239	3.08106e-06
GOLT1A	0.187942	0.0893512	0.286534	0.000186791
HSPBP1	0.187934	0.092197	0.283672	0.000119353
KRT2	0.187928	0.0427034	0.333152	0.0112033
ZNF653	0.187887	0.0615593	0.314215	0.00355632
LPCAT1	0.187846	0.0773185	0.298373	0.00086521
OSBPL5	0.187741	-0.0958577	0.471339	0.194464
PFDN6	0.187688	0.0119831	0.363393	0.0362927
RAI1	0.187642	-0.109052	0.484336	0.215136
KCNQ2	0.187532	0.0614094	0.313655	0.00356516
ULBP1	0.187398	0.147735	0.227061	2.03635e-20
FAM50A	0.187316	0.0284838	0.346148	0.020808
SLC6A20	0.1873	0.0135353	0.361065	0.0346321
SLC2A4RG	0.18728	0.139339	0.235221	1.91124e-14
TOP1MT	0.18712	0.133062	0.241178	1.16598e-11
LRCH4	0.187088	-0.0282506	0.402426	0.0885993
MAP4K2	0.186947	0.0918683	0.282027	0.000116327
RNASEH2C	0.186821	0.0581315	0.31551	0.0044367
BOLA1	0.186802	0.0748099	0.298793	0.00107848
DTYMK	0.186684	0.0905882	0.282779	0.000140319
MOK	0.186491	0.0458576	0.327124	0.00934771
CC2D1B	0.186407	0.00986571	0.362948	0.0384998
ATG16L2	0.186337	0.0367265	0.335947	0.0146427
DRC7	0.186282	-0.0586493	0.431214	0.136054
OSCAR	0.186181	0.0976188	0.274742	3.7826e-05
DNAJB2	0.186117	0.00132865	0.370905	0.0483753
ARHGEF10L	0.186071	-0.105311	0.477453	0.210718
PLCB2	0.186035	0.0245428	0.347527	0.0239562
PRKACG	0.18596	-0.0974795	0.469399	0.198478
C5orf38	0.185898	0.0790928	0.292704	0.000646353
PCK2	0.185851	0.140138	0.231563	1.60606e-15
POLD2	0.185821	0.105667	0.265976	5.52626e-06
DNHD1	0.185792	-0.00212301	0.373706	0.0526451
GRM2	0.185743	0.000591425	0.370895	0.0492727
ARX	0.185667	0.138556	0.232777	1.12374e-14
ANKRD30A	0.185623	0.0936541	0.277592	7.62675e-05
SHISA3	0.18554	0.0452023	0.325878	0.00956251
SPAG4	0.185486	0.0661252	0.304848	0.00232086
SIVA1	0.185397	0.147394	0.2234	1.15779e-21
HTRA3	0.185292	-0.133244	0.503828	0.254241
POM121	0.185232	-0.0764614	0.446925	0.165349
C1orf122	0.185208	0.14097	0.229446	2.29307e-16
GIGYF1	0.185093	0.00739654	0.36279	0.0411965
CHRDL2	0.185093	-0.519263	0.889449	0.606521
PRMT1	0.185073	0.0556369	0.314509	0.0050718
RCC1	0.18497	0.088448	0.281492	0.000172667
PPP1R18	0.184915	-0.0925688	0.462399	0.191512
KDM5C	0.184869	-0.118844	0.488581	0.23286
PRRC2A	0.184864	-0.0891325	0.45886	0.186043
NADK	0.184845	-0.0252963	0.394986	0.0847028
COLEC11	0.184676	0.138628	0.230724	3.8249e-15
DPP3	0.184538	-0.016903	0.385978	0.0725737
CHPF2	0.184475	-0.0578063	0.426756	0.135612
MFSD10	0.184375	0.128474	0.240276	1.01707e-10
EPOR	0.184272	0.0884186	0.280125	0.00016462
ATN1	0.184201	-0.147466	0.515869	0.276364
FAM83G	0.184198	0.136429	0.231966	4.10267e-14
TIMM13	0.184152	0.0424221	0.325883	0.0108774
THEG	0.18402	0.0615057	0.306534	0.00324081
FAM53A	0.184008	0.0851318	0.282885	0.000264829
BRAT1	0.18387	0.134507	0.233233	2.8646e-13
C12orf49	0.183869	0.0622398	0.305497	0.00304741
LKAAEAR1	0.183802	0.150812	0.216792	9.265e-28
FCN3	0.183792	0.0456012	0.321984	0.00914127
SRGAP3	0.183712	-0.0856149	0.453039	0.181248
BCAR1	0.183666	-0.0766812	0.444013	0.166761
TENM4	0.183656	-0.0566293	0.423941	0.134121
SMCR8	0.183439	-0.282046	0.648924	0.439886
RAD9A	0.183409	0.0752645	0.291554	0.000887288
NOL6	0.183394	0.00681969	0.359969	0.0417843
POLM	0.183378	0.0700635	0.296693	0.00151483
ELL	0.183091	-0.0292941	0.395477	0.0910992
PCSK7	0.183077	-0.464862	0.831016	0.579721
IBA57	0.183062	-0.0382049	0.404328	0.1049
SPATA20	0.183052	0.060985	0.305119	0.00329096
TPRA1	0.183052	0.0851692	0.280934	0.000246989
FGF18	0.183002	0.0867657	0.279239	0.000193737
LRRC43	0.182729	-0.0903706	0.455828	0.189724
OXLD1	0.182726	0.0497175	0.315735	0.00709011
TMEM119	0.182582	0.106009	0.259154	2.96233e-06
RNASEK	0.182576	0.131589	0.233563	2.24526e-12
CFL1	0.182542	0.147794	0.217291	7.33318e-25
C6orf118	0.182438	-0.00599807	0.370873	0.0577519
SF3A2	0.182216	0.133591	0.23084	2.06091e-13
XXYLT1	0.182138	0.145999	0.218277	5.1826e-23
TRIM41	0.18212	0.0714837	0.292757	0.00125392
FBXO46	0.18206	0.1441	0.22002	5.44461e-21
NFAM1	0.181948	0.102237	0.261659	7.68398e-06
FURIN	0.181871	-0.102223	0.465965	0.209578
CYB561D2	0.181854	0.0912815	0.272426	8.31003e-05
POR	0.181799	-0.0131663	0.376764	0.0676089
SEC31B	0.181787	-0.015841	0.379415	0.0714099
KALRN	0.181768	-0.0573425	0.420878	0.136242
ISM1	0.181665	0.0877768	0.275553	0.000149228
FLAD1	0.181655	0.102185	0.261126	7.46054e-06
NTHL1	0.181621	0.0883358	0.274906	0.000135665
STK25	0.181599	0.0517438	0.311454	0.00612603
ZNF593	0.181596	0.0684585	0.294734	0.00165568
FAM207A	0.18154	0.142639	0.220441	5.874e-20
TTC29	0.18136	0.0983136	0.264405	1.86675e-05
SPIRE2	0.181222	0.0781871	0.284256	0.000566285
IFI27L1	0.181156	0.0692866	0.293025	0.00150418
TMEM121	0.181081	0.0578384	0.304325	0.00397951
JSRP1	0.181068	0.127382	0.234755	3.83448e-11
DTX1	0.181002	0.142603	0.219402	2.49788e-20
AUNIP	0.18088	0.110303	0.251457	5.08382e-07
RHOC	0.180826	0.0393963	0.322255	0.0122131
NCF4	0.180813	0.0301276	0.331499	0.0186812
ABCD1	0.180772	0.00827493	0.35327	0.039977
BCR	0.180763	0.0515114	0.310015	0.00612379
DNASE1L1	0.180736	0.141167	0.220304	3.4777e-19
MTG2	0.180582	0.00244746	0.358716	0.0469343
MMP15	0.180578	0.141344	0.219812	1.86517e-19
EPN3	0.18046	0.0509904	0.309929	0.00629742
RGS16	0.180369	-0.0111553	0.371893	0.0649203
MROH6	0.18033	0.0602763	0.300383	0.00323978
SLC38A7	0.180253	-0.0334358	0.393941	0.0982721
KISS1R	0.180237	0.133078	0.227395	6.84165e-14
TNRC6C-AS1	0.180201	0.0291712	0.331231	0.0193599
OAS3	0.180122	0.0331461	0.327099	0.0163068
MED22	0.180104	-0.00655482	0.366762	0.0586061
C19orf57	0.180071	0.0982212	0.261921	1.61823e-05
YIPF2	0.179847	-0.00732053	0.367015	0.059659
FAM214B	0.179736	0.132661	0.226811	7.24924e-14
GPI	0.179552	-0.00511693	0.364222	0.0566948
DIRAS1	0.179532	0.015485	0.343579	0.0319551
PTK7	0.179482	0.108398	0.250565	7.4682e-07
TRAF3	0.179392	-0.123764	0.482549	0.246129
THEM5	0.179298	0.0109877	0.347609	0.0368055
SKIV2L	0.179245	-0.039069	0.397559	0.10757
GPX4	0.17924	0.0507895	0.307692	0.00623931
LAMA5	0.179152	-0.134731	0.493035	0.263281
TWIST1	0.179077	0.108583	0.24957	6.39272e-07
MZT2A	0.17907	0.0480839	0.310055	0.00737425
OLR1	0.178969	-0.0559409	0.41388	0.135379
MAFG	0.178955	-0.0502819	0.408191	0.126003
HCFC1	0.178661	-0.0511798	0.408501	0.127626
INO80E	0.178333	0.0781351	0.278532	0.000486004
CIC	0.178296	-0.0761179	0.432709	0.169577
SLC9A3R1	0.178241	0.0674543	0.289029	0.00161428
C20orf27	0.178144	0.126996	0.229292	8.70757e-12
DAPK3	0.178143	-0.110066	0.466351	0.225719
TUBGCP6	0.178115	-0.0192264	0.375457	0.0768921
AIDA	0.178085	0.11169	0.244481	1.46394e-07
SDCBP2	0.177867	0.121266	0.234467	7.31251e-10
PCED1A	0.177843	0.0342587	0.321427	0.0151989
TNKS1BP1	0.177803	-0.12405	0.479655	0.248298
CDON	0.177749	-0.0183188	0.373818	0.0755941
MIF4GD	0.17774	0.142632	0.212848	3.31969e-23
FAM222A	0.177676	0.116426	0.238926	1.30394e-08
DGKZ	0.177657	0.0577982	0.297515	0.00367138
ALKBH6	0.177616	0.0469484	0.308283	0.00771775
INSL5	0.177539	0.0508941	0.304185	0.00600329
NUBP2	0.177468	0.0899095	0.265027	7.11082e-05
SRRM2-AS1	0.177452	0.0161821	0.338722	0.0310346
SLC6A17	0.177426	-0.0071146	0.361968	0.0595107
FAM110A	0.177391	0.139795	0.214987	2.29208e-20
STEAP1B	0.177376	0.038811	0.315941	0.0121096
CSK	0.177235	0.0737334	0.280737	0.000790151
ZP3	0.177208	0.102577	0.251839	3.2578e-06
RNF215	0.177134	0.0753907	0.278877	0.000644223
SHANK1	0.177109	-0.0816044	0.435823	0.179679
ZNF703	0.177041	0.0827828	0.2713	0.000232039
NPDC1	0.176638	0.123109	0.230167	9.95915e-11
C1orf226	0.176611	0.0312521	0.32197	0.0172491
IGSF9B	0.176605	-0.357523	0.710733	0.516955
GALK1	0.176594	0.129057	0.224131	3.31289e-13
NDOR1	0.176572	0.0773146	0.275829	0.000489126
CCDC24	0.176549	0.126794	0.226305	3.53421e-12
LY6E	0.176444	0.110588	0.242301	1.51123e-07
FBRSL1	0.176426	0.134048	0.218804	3.35934e-16
FBRS	0.176304	0.0953602	0.257248	1.96356e-05
CDK5R1	0.176266	0.132548	0.219983	2.73451e-15
C6orf136	0.17626	0.087053	0.265468	0.000107682
NPTX2	0.176255	0.121881	0.230629	2.10747e-10
PRKCD	0.176209	0.0488517	0.303567	0.0066926
HUNK	0.176165	-0.00105027	0.35338	0.0513733
MBD3	0.176077	0.109328	0.242825	2.33837e-07
RXRA	0.176068	-0.0374293	0.389565	0.106018
GBAP1	0.176046	0.039635	0.312457	0.0114244
VWA7	0.175973	-0.129473	0.481419	0.258825
CCDC74A	0.175963	0.105891	0.246035	8.57376e-07
KIF11	0.175887	-0.107502	0.459276	0.223809
SNAP47	0.175876	0.0266594	0.325092	0.0208806
GINS2	0.175651	-0.0187145	0.370016	0.0765194
LYPD1	0.175577	0.134002	0.217153	1.26118e-16
ATG4D	0.175537	0.112113	0.238962	5.81121e-08
TMEM52	0.175508	0.116312	0.234705	6.21041e-09
NUPR1	0.17537	-0.0116301	0.36237	0.0660524
DGKD	0.175327	0.0436211	0.307032	0.00907787
KLHL26	0.175205	-0.0706603	0.421071	0.162509
MAST2	0.175121	-0.0104284	0.360671	0.0643411
MYH9	0.174975	-0.217804	0.567753	0.382596
PGLS	0.174928	0.094521	0.255335	2.00832e-05
EOMES	0.17489	0.114853	0.234927	1.13337e-08
FAM78A	0.174888	0.0282807	0.321496	0.0193851
B4GALT2	0.174804	0.0778778	0.271729	0.000408152
SUGP1	0.174785	0.0518554	0.297714	0.00532414
ENPP3	0.174637	-0.131097	0.480371	0.262909
ANGPT2	0.174624	-0.0623566	0.411605	0.148671
TTYH1	0.174596	0.140493	0.2087	1.07788e-23
DGAT2	0.174578	0.137544	0.211613	2.48593e-20
NDUFS8	0.174506	0.132745	0.216267	2.61106e-16
ZNF710	0.174473	-0.0869328	0.435879	0.190819
NR2C2	0.174427	-0.216081	0.564936	0.381328
FAM117B	0.174398	-0.0603015	0.409098	0.145285
RNF31	0.174376	-0.0886266	0.437378	0.193774
LRRC14	0.174253	0.112984	0.235521	2.48488e-08
HPCAL1	0.174209	0.132928	0.215489	1.32526e-16
ST3GAL2	0.174141	-0.104813	0.453095	0.221127
GTF2IRD1	0.174101	0.000281719	0.347921	0.0496298
ESRRA	0.173804	0.102815	0.244793	1.59771e-06
IMPDH1	0.173785	0.114105	0.233465	1.14796e-08
UQCC3	0.173683	0.0134113	0.333954	0.0336725
SMAD6	0.1736	-0.0323811	0.379581	0.0985652
TAF6	0.173597	-0.10496	0.452155	0.221915
DXO	0.173492	0.137257	0.209727	6.33776e-21
LINC00482	0.173435	0.0164377	0.330433	0.0303744
CABLES1	0.173385	0.0392939	0.307475	0.0112669
GLRA1	0.173353	-0.148829	0.495536	0.291618
LTB4R	0.17335	0.00377635	0.342924	0.0451117
COL9A3	0.173132	0.0772215	0.269043	0.000403152
POLG	0.173072	0.0409071	0.305236	0.01027
IL32	0.172957	0.107217	0.238697	2.5157e-07
RIC8A	0.172948	0.00717779	0.338718	0.0408716
RARA	0.172889	-0.0956894	0.441466	0.207069
ABLIM2	0.172863	-0.0123744	0.358101	0.0673948
DZIP1L	0.172634	-0.0719904	0.417259	0.166613
GPR68	0.172563	-0.0118808	0.357006	0.0666964
C19orf67	0.172462	0.0703301	0.274594	0.000934187
HMGA1	0.172462	0.11161	0.233314	2.77962e-08
DMWD	0.172383	-0.119786	0.464551	0.247518
SPHK1	0.172365	0.127992	0.216738	2.66912e-14
YDJC	0.172365	0.0554954	0.289234	0.00384443
NEK8	0.172313	0.0310481	0.313578	0.0168145
SLC5A6	0.172289	0.0378483	0.306731	0.0120138
PPP2R2C	0.172244	0.0962195	0.248268	8.97159e-06
ARRDC1	0.172218	0.066693	0.277743	0.00138058
MAF1	0.172121	0.0870806	0.257162	7.28021e-05
PCBP4	0.172084	0.0442476	0.299921	0.00833082
AGR3	0.17207	-0.374417	0.718557	0.537153
CDHR2	0.172029	0.0104811	0.333576	0.0368769
FZD8	0.172024	-0.00158362	0.345632	0.0521267
TEKT4P2	0.171965	0.0869787	0.256951	7.31243e-05
AKT1	0.17196	-0.0250945	0.369014	0.0871982
SLC10A3	0.17187	-0.0542635	0.398004	0.136317
MTX1	0.171823	0.103681	0.239964	7.72672e-07
TRIM56	0.171821	-0.381322	0.724965	0.542645
HGFAC	0.171539	0.0842562	0.258821	0.000117171
UBE2E3	0.171469	-0.262241	0.605178	0.438411
TSR3	0.171444	0.0301287	0.312759	0.0174147
PODXL	0.171246	0.0804144	0.262077	0.000219758
PPOX	0.171218	0.0583138	0.284122	0.00295611
ARHGEF2	0.171199	-0.0423742	0.384772	0.11616
TMEM234	0.171172	0.0144395	0.327904	0.0323118
C5orf49	0.171132	0.0361996	0.306065	0.0129268
ARMC5	0.171124	0.0948045	0.247443	1.10952e-05
SPN	0.17109	-0.131888	0.474068	0.268388
MAZ	0.171068	0.120844	0.221292	2.45917e-11
FIBP	0.171004	0.0974575	0.244551	5.18562e-06
TMCC2	0.170901	-0.0725996	0.414401	0.168945
KAZN	0.170831	-0.0107766	0.352438	0.0652328
PSMD3	0.17072	-0.0418855	0.383326	0.115527
BRD9	0.170605	-0.0172783	0.358488	0.0751218
TMEM54	0.1705	0.127009	0.213991	1.54471e-14
WNT2B	0.170437	-0.274935	0.61581	0.453225
SYT5	0.170339	-0.00915054	0.349829	0.0628794
DBP	0.170255	0.128698	0.211812	9.77097e-16
PHPT1	0.170238	0.125024	0.215451	1.58669e-13
FAM71D	0.17014	-0.119082	0.459363	0.248917
LRRC75B	0.170063	0.0482624	0.291863	0.00620809
TMEM204	0.170038	0.00060832	0.339468	0.0491831
PARVG	0.170016	0.0590493	0.280983	0.00267396
KIAA1522	0.170015	0.107622	0.232408	9.25733e-08
SLCO2B1	0.169872	-0.0984273	0.438171	0.214628
RIMKLA	0.169749	-0.0439615	0.38346	0.119521
AMPD2	0.169585	-0.0573699	0.396539	0.143052
SST	0.16954	0.0066312	0.33245	0.0413758
ISOC2	0.16954	0.130423	0.208656	1.98117e-17
SEMA4F	0.169475	0.133586	0.205364	2.13484e-20
DDIT4	0.169333	-0.061217	0.399882	0.149997
KLHDC9	0.169291	0.0508063	0.287775	0.00510394
TYSND1	0.169271	0.129404	0.209139	8.66682e-17
RAB11FIP5	0.169101	0.128279	0.209924	4.70551e-16
COL5A3	0.169087	0.0647575	0.273416	0.00149053
FN3K	0.169075	0.00738178	0.330768	0.0404189
NDUFA3	0.169037	0.130828	0.207246	4.28497e-18
CLDN23	0.168984	0.0818176	0.25615	0.000144892
GINS4	0.168951	0.0929827	0.244919	1.30715e-05
IRF3	0.16894	0.0315377	0.306342	0.0159599
PPAN-P2RY11	0.168935	-0.0986889	0.436559	0.21601
GREM1	0.168893	-0.0115193	0.349305	0.0665323
SLC2A8	0.168849	0.122859	0.214838	6.20341e-13
CEACAM22P	0.168791	0.0938231	0.243759	1.02006e-05
ACAD9	0.168777	-0.0152284	0.352781	0.0722157
WDR18	0.168681	0.0907346	0.246628	2.22056e-05
ZFHX2	0.168649	-0.00676787	0.344066	0.0595183
ZGPAT	0.168578	0.128262	0.208893	2.49557e-16
SIRPB2	0.168486	-0.0522321	0.389204	0.134616
C19orf44	0.168464	-0.0744286	0.411356	0.174027
CLK2	0.168407	0.0289967	0.307818	0.0179026
RALY	0.168321	0.00552233	0.33112	0.0427189
PTP4A3	0.168274	-0.0457733	0.382321	0.123358
MMP10	0.168187	-0.141676	0.478049	0.287408
HLA-DQB1	0.168174	-0.0774305	0.413778	0.179578
CACNA1D	0.168131	0.0517502	0.284512	0.00463322
ZNF526	0.168071	-0.106138	0.44228	0.229627
NCKIPSD	0.16807	0.038102	0.298038	0.011259
SMIM4	0.168059	-0.0755292	0.411647	0.176299
HTR2B	0.168009	0.102942	0.233076	4.17527e-07
NOXO1	0.167954	-0.0700836	0.405991	0.166694
PPDPF	0.167936	0.110243	0.225628	1.16219e-08
MRPS34	0.167841	0.0544587	0.281223	0.00371549
BAG6	0.167676	-0.0131845	0.348537	0.0692041
CIZ1	0.167662	-0.100333	0.435656	0.220129
HCFC1R1	0.167507	0.111923	0.223092	3.49572e-09
MIER2	0.167418	-0.0485861	0.383422	0.128736
MUC12	0.167392	0.00243662	0.332347	0.0467105
SH2B3	0.167387	0.122156	0.212617	4.06533e-13
MBD6	0.167342	-0.0393057	0.37399	0.112475
TMEM129	0.167308	0.0775636	0.257052	0.000258276
SSNA1	0.167286	0.0191551	0.315417	0.0268694
SPECC1	0.167262	0.0468668	0.287657	0.00647057
FRS3	0.166894	0.131502	0.202286	2.41095e-20
NUDT22	0.166839	0.133498	0.20018	1.04358e-22
CEP72	0.166816	0.0581588	0.275473	0.00262078
ADRA2A	0.166807	0.111028	0.222586	4.59295e-09
CCDC137	0.166735	0.0903667	0.243104	1.87581e-05
HECW2	0.166727	0.0645674	0.268887	0.00138046
PTPRF	0.166724	-0.147187	0.480635	0.297889
PCDHA1	0.166683	0.0998151	0.233551	1.03092e-06
ZNF579	0.166637	0.112009	0.221265	2.25023e-09
MARK2	0.166617	-0.127529	0.460762	0.266909
NLRX1	0.166581	-0.0759346	0.409096	0.178214
DNPH1	0.166542	0.0397843	0.2933	0.0100205
PSMG4	0.166439	0.114444	0.218435	3.51983e-10
TRPV2	0.166147	-0.0122068	0.3445	0.0678772
TMEM151A	0.166092	0.127252	0.204933	5.23157e-17
ABCC12	0.165896	0.101766	0.230026	3.97506e-07
DDAH2	0.165885	0.0516421	0.280128	0.004428
CCDC51	0.165804	0.0403465	0.291262	0.00958987
RAB17	0.165796	0.109478	0.222114	7.92774e-09
CRYBB3	0.165696	0.126393	0.204999	1.42066e-16
ETFB	0.165641	0.0176702	0.313611	0.0282342
DBH	0.165639	0.0623811	0.268897	0.00166636
TRMT2A	0.165636	0.0554843	0.275788	0.00320653
SEZ6	0.165633	0.126644	0.204621	8.33772e-17
ARAP3	0.16557	0.111694	0.219447	1.70942e-09
KCTD5	0.165527	0.0383216	0.292733	0.0107594
PRSS53	0.165513	0.108543	0.222482	1.23909e-08
CHCHD10	0.165167	0.057093	0.273241	0.00274114
LRRC3	0.165154	-0.0458774	0.376186	0.12506
ZBTB11-AS1	0.165147	-0.0311304	0.361424	0.0991261
FLJ20021	0.165082	0.0850468	0.245118	5.28502e-05
SPATC1	0.165008	0.104787	0.225229	7.85704e-08
ARHGAP11A	0.164995	-0.054207	0.384197	0.140137
ASCL1	0.164939	0.114376	0.215503	1.62194e-10
ETV2	0.164899	0.0498722	0.279925	0.00495802
NSUN5	0.164877	0.0652085	0.264545	0.00118577
DEGS1	0.16483	-0.11706	0.446719	0.251773
MOSPD3	0.164801	0.125455	0.204148	2.2251e-16
GNG3	0.164603	0.101439	0.227768	3.26286e-07
STMN3	0.164585	0.0592367	0.269934	0.00219836
PRKD2	0.164541	-0.046494	0.375576	0.126474
ENO1	0.164487	-0.0376169	0.36659	0.110676
SCAMP3	0.164454	0.0811468	0.247761	0.000109237
ATP13A2	0.164372	0.126152	0.202593	3.4846e-17
RRAD	0.164368	-0.221066	0.549801	0.403253
KCNIP2	0.164261	0.0626205	0.265902	0.00153761
PIAS4	0.164211	-0.0434658	0.371888	0.121201
RILPL1	0.164196	-0.0590946	0.387487	0.149513
NCAPG2	0.164127	0.000188587	0.328065	0.049737
BEAN1	0.164117	0.13122	0.197015	1.40152e-22
AIP	0.164077	-0.0495869	0.37774	0.132299
AP2S1	0.164067	0.0554648	0.27267	0.00306698
MGAT3	0.163991	0.0847817	0.2432	4.9535e-05
AFP	0.16395	0.0244614	0.303438	0.021241
CLPP	0.163848	0.0821443	0.245552	8.47706e-05
RUNDC3A	0.163797	0.129134	0.19846	2.01294e-20
GTPBP2	0.163753	-0.0440175	0.371523	0.122411
IGHMBP2	0.16357	-0.0238401	0.350979	0.0871476
DPH2	0.163522	0.12077	0.206274	6.54737e-14
AARS2	0.163506	-0.0591662	0.386179	0.150099
CDC37	0.163379	-0.00936632	0.336124	0.063783
DYRK1B	0.16336	0.125166	0.201554	5.1599e-17
BCL2L12	0.163343	0.127131	0.199555	9.49984e-19
LRRC20	0.163242	0.122421	0.204063	4.58097e-15
SDF4	0.163234	0.0386684	0.287799	0.0102173
STK32C	0.163137	0.0794603	0.246814	0.000132823
CEL	0.163084	0.0971997	0.228968	1.22514e-06
B3GNT9	0.163074	-0.487407	0.813555	0.623173
RUVBL2	0.162949	0.0554012	0.270497	0.00298189
CLDND2	0.162908	0.0379169	0.2879	0.0106331
DNAH10	0.162831	0.0013842	0.324279	0.0480678
B3GNT4	0.162804	0.0920815	0.233526	6.42586e-06
CCDC88C	0.162684	-0.0439558	0.369324	0.122819
NCLN	0.162644	0.121709	0.203578	6.83976e-15
WAS	0.162575	0.106686	0.218465	1.18918e-08
FIBCD1	0.162527	0.125755	0.1993	4.60819e-18
KIAA0895L	0.162495	0.0197392	0.305251	0.025683
NXPH4	0.162487	0.100524	0.22445	2.75239e-07
RGL3	0.162283	0.0169627	0.307604	0.0286155
NEURL4	0.162241	-0.0642537	0.388736	0.160334
MYH14	0.162104	-0.159335	0.483543	0.322945
ACHE	0.162088	0.12007	0.204107	4.01089e-14
USP18	0.162067	-0.196533	0.520667	0.375729
SERPINH1	0.161945	-0.0136882	0.337578	0.0707294
NFKB2	0.161915	0.00389536	0.319934	0.0446136
CRACR2B	0.161909	0.0876433	0.236175	1.92876e-05
GADD45GIP1	0.161723	0.0540871	0.26936	0.00323117
CLDN9	0.161671	0.0775299	0.245813	0.000165936
VTN	0.161633	0.117691	0.205575	5.62058e-13
TNPO2	0.161559	-0.00460725	0.327724	0.0566995
ANKRD9	0.161478	0.0740887	0.248868	0.000292763
HK3	0.161472	0.114436	0.208509	1.7158e-11
RHBDD3	0.161457	0.122026	0.200888	1.01145e-15
ARHGDIA	0.161433	0.112432	0.210435	1.06786e-10
SELPLG	0.161216	-0.0710483	0.39348	0.173696
ATG4B	0.161207	0.115539	0.206874	4.55838e-12
STIP1	0.161156	-0.0722774	0.394589	0.176022
TRMT61A	0.161153	0.109481	0.212825	9.79455e-10
CPNE1	0.16114	0.0513247	0.270954	0.00402747
SKOR1	0.161096	0.00689153	0.315301	0.0406035
PYCR1	0.161052	0.100264	0.22184	2.07252e-07
MAU2	0.161011	-0.0456266	0.367648	0.126713
GZMM	0.160969	0.12023	0.201707	9.60908e-15
UBL5	0.160899	0.108277	0.213521	2.06135e-09
AURKAIP1	0.160881	0.0676487	0.254113	0.000719328
C8orf82	0.160712	0.111787	0.209636	1.20853e-10
ZFYVE28	0.160677	-0.0274074	0.34876	0.0940599
PRPF6	0.160639	-0.111477	0.432755	0.24726
PRRG2	0.160612	0.0604893	0.260735	0.00166612
FEZF1	0.160555	0.125841	0.195269	1.24584e-19
CAPN1	0.160349	-0.119462	0.44016	0.261361
EMC9	0.160319	0.0325492	0.288088	0.0139222
NFIX	0.160286	-0.224333	0.544906	0.414045
APBB3	0.160281	0.0222732	0.298288	0.0228289
ELK1	0.160135	0.0966314	0.223638	7.7168e-07
ACOT8	0.160037	0.0809288	0.239145	7.33843e-05
RCC2	0.159978	0.0944993	0.225456	1.67934e-06
SLC16A8	0.159803	0.0422912	0.277314	0.00769115
TSSC4	0.15979	0.109438	0.210141	4.97383e-10
HABP2	0.159759	0.122624	0.196894	3.39807e-17
IPO13	0.159719	-0.044015	0.363452	0.124409
PNLIP	0.159664	0.106513	0.212814	3.91513e-09
RAD54L2	0.15964	-0.349175	0.668456	0.538597
SETD1B	0.159515	-0.0557997	0.374829	0.146493
GAK	0.159477	-0.00545166	0.324406	0.0580688
SLC22A10	0.159435	-0.0794055	0.398275	0.190755
LHX2	0.159371	0.128973	0.189769	9.07113e-25
DLX5	0.159362	0.10434	0.214384	1.37288e-08
YEATS2	0.159283	-0.0487207	0.367287	0.133386
FAM89B	0.15926	0.00218789	0.316333	0.0468931
C7orf50	0.15919	0.0499069	0.268473	0.00430327
NDUFA13	0.15914	0.107901	0.210378	1.14778e-09
SIN3B	0.15908	-0.120341	0.438501	0.264486
PEX6	0.158996	0.105406	0.212585	6.06296e-09
[truncated: 14,549 more rows]
